# Supplementary material for: A New Method for Identifying Essential Proteins Based on Network Topology Properties and Protein Complexes
Source: PLoS One. 2016 Aug 16;11(8):e0161042. doi: 10.1371/journal.pone.0161042 (PMC4987049; doi:10.1371/journal.pone.0161042)
Supplement: S2 Text — (TXT) [file pone.0161042.s004.txt]

YDL106C	YKR099W
YKL205W	YNR034W
YGL035C	YBR112C
YNL172W	YNL172W
YKL022C	YKL022C
YHR166C	YHR166C
YBL084C	YBL084C
YBR195C	YML102W
YNL259C	YDR270W
YBR010W	YLR442C
YBR009C	YLR442C
YDR227W	YBR010W
YDR227W	YBR009C
YLR442C	YNL216W
YDR225W	YLR442C
YDR224C	YLR442C
YLR442C	YLR442C
YDR227W	YNL216W
YLR182W	YER111C
YPR119W	YER111C
YPL204W	YLR182W
YGL019W	YGL019W
YDR085C	YHR107C
YDR218C	YDR218C
YDL030W	YDL030W
YDR477W	YNL257C
YER032W	YDR195W
YLR240W	YBR097W
YDR227W	YDR227W
YGL086W	YGL116W
YLR178C	YJL061W
YLR178C	YFR002W
YLR178C	YGR119C
YLR178C	YGL172W
YPR141C	YMR198W
YDL106C	YFR034C
YBR119W	YLR223C
YBR119W	YLR449W
YBR119W	YNL227C
YBR119W	YML016C
YBR119W	YDR110W
YML016C	YIL061C
YIL061C	YDR110W
YIL061C	YAL047C
YIL061C	YCR101C
YIL061C	YFR039C
YIL061C	YGR203W
YIL061C	YLR017W
YIL061C	YLR213C
YIL061C	YMR009W
YIL061C	YMR044W
YIL061C	YOR275C
YIL061C	YLR153C
YIL061C	YNR016C
YIL061C	YNL199C
YHR079C	YIL061C
YBL063W	YIL061C
YIL061C	YFL016C
YIL061C	YHR023W
YIL061C	YER105C
YIL061C	YOR346W
YOL004W	YIL061C
YIL061C	YPL016W
YIL061C	YBR117C
YIL061C	YER172C
YIL061C	YBR112C
YPL215W	YIL061C
YIL061C	YDL013W
YER172C	YMR240C
YMR240C	YPL016W
YMR240C	YLR090W
YGL035C	YMR240C
YBR112C	YMR240C
YOR319W	YGR056W
YHR209W	YOR319W
YJR022W	YDR228C
YJR022W	YGL096W
YHR034C	YJR022W
YHR035W	YJR022W
YIL173W	YJR022W
YJR022W	YNL050C
YJR022W	YOR076C
YJR022W	YBR003W
YGL173C	YJR022W
YNR050C	YJR022W
YDR277C	YJR022W
YJR022W	YNL118C
YJR022W	YNR053C
YER013W	YLR116W
YLR116W	YPL016W
YJR066W	YLR116W
YJR005W	YLR116W
YLR116W	YDL156W
YDL161W	YLR116W
YIL130W	YLR116W
YMR065W	YLR116W
YML046W	YLR116W
YBR172C	YLR116W
YBR172C	YKL074C
YKL074C	YPL105C
YKL074C	YLR116W
YKL074C	YML046W
YGL035C	YKL074C
YKL074C	YPL016W
YKL074C	YLR357W
YPL215W	YDL043C
YJL146W	YDL043C
YMR302C	YDL043C
YBR113W	YDL043C
YDR131C	YDL043C
YDR180W	YDL043C
YDL043C	YDR386W
YDL043C	YDR409W
YER113C	YDL043C
YKL155C	YDL043C
YLL014W	YDL043C
YMR117C	YDL043C
YNL023C	YDL043C
YNR053C	YDL043C
YJL203W	YNR053C
YJL203W	YOL136C
YJL203W	YDR170C
YJL203W	YCR081W
YJL203W	YHL007C
YJL203W	YBL067C
YJL203W	YBL101C
YJL203W	YKR090W
YJL203W	YMR285C
YJL203W	YOL091W
YJL203W	YLR067C
YGR074W	YKL205W
YGR074W	YDR389W
YGR074W	YBR043C
YGR074W	YGL202W
YGR074W	YJR033C
YGR074W	YKL188C
YGR074W	YLR440C
YLR147C	YHR107C
YLR147C	YKR080W
YLR147C	YIL139C
YLL021W	YLR147C
YLR433C	YLR147C
YBR114W	YLR147C
YLR147C	YGR290W
YLR147C	YHR178W
YLR147C	YMR088C
YDR422C	YER029C
YLR220W	YER029C
YER029C	YNL187W
YDL030W	YCL061C
YDL030W	YDR421W
YDL030W	YDR485C
YDL030W	YOR023C
YDL030W	YOR191W
YDL030W	YPL146C
YDL030W	YDL013W
YDL030W	YNR053C
YDL030W	YOR017W
YDL030W	YML104C
YDL030W	YMR005W
YLR433C	YIR009W
YBR114W	YIR009W
YIR009W	YOR017W
YIR009W	YLR067C
YKR099W	YIR009W
YAL024C	YIR009W
YBR136W	YIR009W
YIR009W	YNL036W
YJL092W	YIR009W
YIL143C	YIR009W
YIR009W	YPL016W
YIR009W	YDL001W
YIR009W	YDR184C
YHR099W	YIR009W
YHR197W	YIR009W
YIR009W	YNL091W
YIR009W	YOR011W
YIR009W	YLR456W
YER032W	YLR456W
YIL144W	YLR456W
YKR084C	YLR456W
YLR456W	YNR053C
YBR275C	YNL216W
YOR351C	YOR101W
YCR096C	YCR084C
YJR045C	YIL022W
YIL022W	YOR232W
YJR045C	YOR232W
YDR103W	YOR212W
YOL052C	YOL052C
YCR088W	YDR388W
YNL138W	YCR088W
YFL039C	YMR092C
YFL039C	YDL178W
YFL039C	YLR319C
YOR122C	YFL039C
YFL039C	YFL039C
YFL039C	YDR388W
YHR179W	YFL039C
YFL039C	YCL040W
YFL039C	YDR382W
YFL039C	YCL027W
YFL039C	YBR200W
YBR200W	YHL007C
YBR200W	YDR103W
YLR229C	YNL271C
YFL039C	YNL271C
YLR319C	YNL271C
YFL039C	YOR181W
YDR129C	YOR181W
YIL034C	YOR181W
YLL050C	YOR181W
YBR200W	YOR181W
YOR122C	YNL271C
YOR122C	YIL159W
YKR055W	YIL159W
YOR122C	YOR363C
YNL271C	YPR165W
YFL039C	YDR129C
YFL039C	YNL243W
YFL039C	YLR337C
YDR448W	YDL165W
YDR176W	YGL013C
YDR176W	YBL005W
YDR448W	YEL009C
YER148W	YPL248C
YPL248C	YGL048C
YDR448W	YPL248C
YHR041C	YEL009C
YER022W	YEL009C
YDR308C	YEL009C
YEL009C	YDR176W
YEL009C	YMR236W
YEL009C	YGL112C
YEL009C	YBR198C
YDR216W	YBR198C
YDR216W	YER148W
YDR216W	YGR274C
YDR216W	YGL112C
YDR216W	YDR167W
YPL254W	YPL254W
YDR216W	YDR448W
YDR216W	YGR252W
YDR216W	YPR086W
YML085C	YNL148C
YMR043W	YCR096C
YHR084W	YMR043W
YCL066W	YCR096C
YDR245W	YJR075W
YDR245W	YJL183W
YJL183W	YJR075W
YPL050C	YEL036C
YER179W	YER179W
YER179W	YBR073W
YER179W	YOR191W
YGR047C	YDL150W
YNL113W	YIL021W
YGL070C	YOR116C
YGR246C	YGR047C
YML085C	YOL086C
YDR085C	YPL242C
YPL242C	YDR264C
YDL226C	YDR264C
YJR086W	YDR264C
YDR264C	YKL178C
YOR212W	YDR264C
YDR103W	YDR264C
YPL129W	YLR418C
YPL129W	YBR279W
YJL167W	YJL167W
YOR128C	YOR128C
YDR099W	YLR267W
YOR026W	YDL193W
YDL132W	YDR285W
YDL017W	YDR173C
YLR245C	YLR245C
YCR005C	YCR005C
YOR039W	YOR302W
YIR032C	YIR032C
YNL314W	YNL314W
YLR390WA	YDR145W
YBR176W	YBR176W
YGR267C	YGR267C
YPL070W	YOR260W
YJL137C	YJL137C
YML121W	YML121W
YJL092W	YGL122C
YKL103C	YKL103C
YLR288C	YBR253W
YKL142W	YKL142W
YGL221C	YGL221C
YDR228C	YPL031C
YER023W	YER023W
YER162C	YLL039C
YBR135W	YBL072C
YFL017C	YBL072C
YDR394W	YDR394W
YGL175C	YGL175C
YFL059W	YFL060C
YLR082C	YLR082C
YHR184W	YHR184W
YGR144W	YGR144W
YPL214C	YPL214C
YJL164C	YJL164C
YDL064W	YDL064W
YGL071W	YML007W
YBR270C	YLR117C
YDL089W	YDL089W
YDL246C	YDL246C
YDR032C	YDR032C
YDR051C	YDR051C
YFR047C	YFR047C
YGR010W	YGR010W
YGR024C	YGR024C
YGR058W	YGR058W
YHL018W	YHL018W
YHR111W	YHR111W
YHR204W	YLR321C
YJR024C	YJR024C
YLL057C	YLL057C
YLR328W	YLR328W
YMR075W	YCR023C
YNL218W	YNL218W
YPL192C	YPL192C
YER031C	YJL099W
YHR016C	YGR243W
YAR027W	YAR027W
YAR033W	YAR033W
YDR020C	YDR020C
YDR510W	YDR510W
YFL059W	YFL059W
YGR268C	YGR268C
YJL218W	YJL218W
YJR056C	YJR056C
YKL130C	YKL130C
YLR025W	YLR025W
YNL333W	YNL333W
YOR111W	YOR111W
YBR137W	YBR137W
YDR100W	YDR100W
YEL017W	YEL017W
YEL066W	YEL066W
YGL037C	YGL037C
YGR020C	YCL016C
YHR113W	YHR113W
YIR038C	YIR038C
YJL199C	YJL199C
YLR014C	YLR014C
YMR159C	YMR159C
YNL044W	YNL044W
YNL331C	YNL331C
YHR152W	YLR132C
YLR288C	YHR152W
YHR128W	YHR152W
YHR152W	YDR267C
YHR152W	YHR073W
YHR152W	YLR016C
YER032W	YHR152W
YHR152W	YJL168C
YHR152W	YJR148W
YHR152W	YPR152C
YDR224C	YGL058W
YIL035C	YKL112W
YOR061W	YKL112W
YGL019W	YKL112W
YOR039W	YKL112W
YCR088W	YDR129C
YCR088W	YBL007C
YCR088W	YNL243W
YFL039C	YDL226C
YFL039C	YPL242C
YFL039C	YHL007C
YFL039C	YIL138C
YFL039C	YGR080W
YDR448W	YOR023C
YDR448W	YFL031W
YNL148C	YJR064W
YNL148C	YML124C
YMR043W	YCL066W
YHR084W	YCL066W
YCR096C	YCR096C
YCR096C	YCR097W
YCR096C	YBR112C
YEL036C	YJR075W
YEL036C	YJL183W
YER179W	YLR127C
YLR127C	YOL133W
YGL105W	YGR264C
YKL205W	YGL105W
YDL192W	YPR176C
YDL192W	YAL026C
YDL029W	YNL084C
YOR181W	YDL029W
YDL029W	YKL129C
YDL029W	YMR109W
YJL095W	YJL095W
YJL095W	YOR231W
YNL271C	YJL095W
YJL095W	YPL084W
YBR200W	YBL085W
YBR200W	YJL157C
YBR200W	YGR152C
YIL004C	YIL004C
YLR078C	YIL004C
YIL004C	YPL218W
YIL004C	YPR181C
YIL004C	YIL109C
YLR229C	YBL085W
YLR078C	YPL218W
YLR078C	YLR268W
YLR078C	YPR181C
YLR078C	YIL109C
YGR246C	YNR003C
YGR246C	YBR123C
YML111W	YER125W
YBR160W	YFL029C
YJR060W	YDR318W
YLR293C	YIL063C
YIL063C	YER009W
YPR017C	YER031C
YER031C	YGR172C
YFL038C	YLR268W
YFL038C	YGR172C
YKL196C	YLR093C
YOR106W	YKL196C
YGL212W	YKL196C
YLR249W	YBR118W
YAL040C	YNL064C
YNL064C	YLL026W
YNL064C	YAL005C
YNL064C	YDL229W
YHR107C	YDR507C
YLR310C	YPL240C
YOR101W	YLR310C
YLR310C	YLR310C
YLR310C	YNL098C
YLR310C	YLL016W
YAL005C	YLR310C
YLR310C	YLL024C
YLR310C	YBL075C
YBR160W	YJL194W
YBR160W	YGR108W
YBR160W	YLR210W
YBR160W	YJL157C
YBR160W	YGL178W
YBR160W	YER120W
YHR102W	YOR257W
YDR356W	YOR257W
YFL009W	YJL194W
YLR229C	YAL041W
YLR229C	YNL298W
YLR229C	YJL157C
YLR229C	YHR061C
YLR229C	YDR309C
YLR229C	YPL242C
YLR229C	YOR127W
YHL007C	YLR229C
YHR161C	YGL206C
YHR161C	YGR167W
YIR006C	YHR161C
YLR337C	YKL129C
YLR337C	YMR109W
YDL017W	YBL023C
YDR207C	YMR139W
YDR390C	YKR002W
YGR048W	YDR390C
YDL140C	YGL130W
YDL140C	YPL228W
YCR077C	YNL088W
YGL049C	YER165W
YJL157C	YPL256C
YDL132W	YPL256C
YJR090C	YPL256C
YHL007C	YPL256C
YER111C	YPL256C
YLR182W	YPL256C
YBR109C	YNR035C
YBR109C	YGL043W
YBR109C	YPL242C
YEL009C	YGR274C
YER111C	YHR030C
YLR182W	YHR030C
YJR109C	YOR302W
YLR216C	YMR186W
YLR216C	YPL240C
YLR216C	YKL117W
YNL330C	YLR216C
YPL240C	YJR032W
YNL330C	YJR032W
YDR172W	YLL026W
YLR293C	YGR218W
YGL092W	YGR218W
YOR098C	YGR218W
YGL172W	YGR218W
YGR218W	YIL115C
YGR218W	YGL097W
YDR002W	YGR218W
YDL043C	YNL286W
YJL005W	YBR140C
YLR310C	YJL005W
YNL098C	YJL005W
YDR052C	YMR001C
YDR052C	YBL023C
YDR052C	YPL153C
YOR368W	YPL194W
YHR164C	YKL113C
YGL043W	YJR132W
YDL140C	YGL043W
YIR006C	YNL084C
YDL161W	YIR006C
YAL041W	YJL157C
YJL157C	YMR199W
YAL040C	YJL157C
YOR212W	YJL157C
YMR186W	YOR027W
YGR186W	YMR277W
YNL135C	YDR174W
YNL135C	YDR464W
YNL135C	YKL203C
YML051W	YBR020W
YPL248C	YOL051W
YKL028W	YOL051W
YKR062W	YOL051W
YDL159W	YLL021W
YDL159W	YLR313C
YCR084C	YCR084C
YML085C	YFL037W
YML085C	YCL029C
YML085C	YER016W
YML085C	YER007W
YML085C	YNL223W
YMR186W	YDR283C
YPL240C	YDR283C
YML016C	YMR311C
YDL207W	YKL068W
YDR192C	YDL207W
YDL207W	YOR046C
YMR255W	YDL207W
YIL115C	YDL207W
YNL229C	YER040W
YHR005C	YLL024C
YHR005C	YLR452C
YHR005C	YLR362W
YOL133W	YJR090C
YLR293C	YGL238W
YLR293C	YOL021C
YLR293C	YER110C
YLR293C	YKL205W
YLR293C	YDR335W
YLR293C	YOR160W
YLR293C	YJL041W
YLR293C	YER009W
YLR293C	YLR335W
YLR293C	YFR034C
YLR293C	YMR308C
YLR256W	YLR256W
YBR009C	YJL081C
YBR009C	YGR252W
YBR009C	YCR084C
YBR010W	YJL081C
YBR010W	YCR084C
YDR225W	YJL081C
YDR224C	YJL081C
YDR224C	YBR289W
YBR289W	YBL008W
YBR289W	YOR038C
YLR113W	YMR172W
YLR113W	YJL128C
YLR362W	YLR113W
YLR113W	YOR208W
YLR113W	YER075C
YHR030C	YOR208W
YHR030C	YER075C
YBL016W	YER075C
YIL072W	YIL072W
YOL123W	YMR080C
YGL073W	YOR178C
YBR045C	YOR178C
YIL144W	YMR117C
YBR045C	YER054C
YML016C	YER054C
YER133W	YLR263W
YIL033C	YER133W
YER133W	YBR050C
YBL007C	YER133W
YOL091W	YER133W
YDR172W	YBL007C
YLL026W	YLL026W
YPL240C	YDR168W
YPL240C	YKL117W
YOR036W	YPL240C
YAL005C	YPL240C
YPL240C	YLL024C
YLR362W	YPL240C
YPL240C	YOR027W
YCL032W	YMR117C
YGL253W	YGL253W
YDR103W	YBR045C
YDR103W	YER132C
YDR103W	YDR103W
YCL032W	YDR103W
YDR103W	YGR179C
YOR212W	YAL041W
YOR212W	YIL047C
YLR362W	YLR319C
YOR151C	YLR384C
YIL021W	YLR384C
YJL140W	YLR384C
YBR154C	YLR384C
YDL140C	YLR384C
YPR187W	YLR384C
YJR094C	YJR094C
YDL088C	YLR347C
YLR347C	YIL149C
YER009W	YLR347C
YKL068W	YLR347C
YLR347C	YMR047C
YGL092W	YLR347C
YGR119C	YLR347C
YLR347C	YER011W
YBR143C	YMR080C
YDR172W	YMR080C
YJL034W	YJL034W
YJL034W	YPL187W
YJL034W	YMR297W
YJL034W	YMR214W
YJL034W	YOR254C
YPR141C	YPL253C
YOR151C	YDL108W
YDL140C	YDL108W
YGR040W	YGL178W
YBL016W	YGL178W
YGL178W	YLR452C
YLR451W	YLR451W
YDL056W	YHR206W
YMR043W	YMR043W
YDR207C	YMR042W
YDR207C	YML099C
YIL150C	YBL023C
YDR318W	YBL023C
YIL150C	YEL032W
YEL032W	YEL032W
YIL150C	YBR202W
YIL150C	YPR019W
YIL046W	YJL187C
YFL016C	YOR232W
YOR232W	YOR232W
YDR477W	YGL035C
YBL105C	YOR231W
YHR030C	YOR231W
YLL021W	YOR231W
YOR231W	YLR313C
YLL021W	YPL140C
YPL140C	YLR313C
YMR167W	YLR035C
YMR167W	YPL164C
YMR167W	YBR088C
YLR035C	YBR088C
YMR224C	YMR224C
YKL117W	YOR027W
YOL090W	YOR033C
YML095C	YOL090W
YMR201C	YOL090W
YOL090W	YPL022W
YOL090W	YER171W
YIL143C	YOL090W
YLR116W	YHR165C
YFR034C	YDR335W
YGL035C	YDR335W
YFR002W	YDR335W
YDR335W	YMR047C
YDR335W	YKR082W
YDR335W	YGL092W
YDR335W	YML103C
YOR098C	YDR335W
YLR335W	YDR335W
YJL061W	YDR335W
YDR335W	YDL116W
YMR228W	YFL036W
YKL013C	YMR109W
YBR234C	YMR109W
YOR181W	YMR109W
YLR362W	YMR186W
YLL021W	YLR362W
YLR362W	YLR313C
YLR362W	YLR362W
YDR477W	YOR047C
YER148W	YOR047C
YBR112C	YDR043C
YMR080C	YMR080C
YMR080C	YNL112W
YHR170W	YMR080C
YMR080C	YLR363C
YJR132W	YMR080C
YIL061C	YMR080C
YHR041C	YDR176W
YER022W	YDR176W
YDR308C	YDR176W
YFR002W	YIL149C
YFR002W	YML103C
YFR002W	YJL039C
YFR002W	YMR129W
YFR002W	YMR308C
YHR077C	YLR263W
YHR077C	YNR023W
YHR077C	YDR464W
YBR270C	YHR077C
YKL023W	YHR077C
YKL205W	YJL041W
YJL041W	YER009W
YJL041W	YMR308C
YJL041W	YDR159W
YJL041W	YDR395W
YOR185C	YER009W
YGL092W	YER009W
YOR098C	YER009W
YLR335W	YER009W
YNL189W	YER009W
YDR356W	YPL124W
YDR356W	YKL042W
YKL042W	YNL225C
YPL124W	YKL042W
YNL225C	YOR373W
YOR098C	YBR017C
YOR098C	YGL016W
YOR098C	YOR160W
YOR098C	YPL174C
YOR098C	YJR132W
YOR098C	YBL079W
YOR098C	YJL061W
YOR098C	YDR395W
YOR098C	YMR308C
YOR185C	YGL016W
YLR335W	YGL016W
YOR194C	YGL016W
YKL058W	YGL016W
YJR045C	YJL143W
YJR045C	YNR017W
YJR045C	YFL016C
YAL005C	YOR160W
YIL115C	YOR046C
YIL115C	YOR160W
YIL115C	YJR132W
YDR395W	YIL115C
YNL138W	YDR388W
YDR192C	YER107C
YBR017C	YDR192C
YDR192C	YOR160W
YNL189W	YDR192C
YNL189W	YER107C
YGR119C	YBR017C
YGR119C	YER110C
YGR119C	YOR160W
YER105C	YJL061W
YJL061W	YBL079W
YNL189W	YGL238W
YDR002W	YGL097W
YER148W	YDR392W
YHR166C	YER161C
YER047C	YER161C
YER161C	YER161C
YER148W	YEL009C
YML065W	YKR101W
YML109W	YML065W
YHR041C	YBR198C
YAL047C	YLR045C
YLL021W	YNL271C
YLL021W	YLR319C
YLL021W	YER149C
YPR159W	YER165W
YER165W	YGR178C
YDR228C	YER165W
YMR061W	YER165W
YGL044C	YER165W
YBL105C	YER165W
YER165W	YAL059W
YIR006C	YGL094C
YBL007C	YIR006C
YGR048W	YKR002W
YER148W	YOR194C
YPR086W	YOR194C
YER148W	YKL058W
YPR086W	YKL058W
YLR362W	YJL128C
YJL128C	YER118C
YGL153W	YLR191W
YLR191W	YNL214W
YLR191W	YDR244W
YDR142C	YLR191W
YGL153W	YNL214W
YGL153W	YDR244W
YDR142C	YGL153W
YNL214W	YDR244W
YDR142C	YNL214W
YDL065C	YML042W
YDR244W	YML042W
YDR142C	YDR244W
YDR244W	YGR077C
YFR034C	YOL001W
YPR086W	YFR034C
YHR030C	YPL089C
YLL021W	YHR030C
YNL243W	YNL243W
YNL233W	YBL061C
YBL061C	YBR023C
YDR227W	YOR191W
YDR227W	YMR284W
YLR442C	YJR052W
YOL004W	YDR169C
YOL004W	YMR019W
YOL004W	YHR178W
YOL004W	YKL072W
YLR026C	YHL031C
YFL005W	YNL272C
YGR009C	YPL232W
YGR009C	YAL030W
YGR009C	YBL050W
YOR036W	YBR080C
YDR164C	YNR049C
YMR186W	YKL117W
YAL041W	YGR152C
YJL025W	YMR270C
YER148W	YMR270C
YDL140C	YBR279W
YDL140C	YKR062W
YLR075W	YIR012W
YLR119W	YMR235C
YBR126C	YFL033C
YPR165W	YGR032W
YPR165W	YBL105C
YPR165W	YDL135C
YPR165W	YHR206W
YLR263W	YLR263W
YNL216W	YPL075W
YNL216W	YDR171W
YPL153C	YDR217C
YER162C	YJR052W
YGL058W	YGR184C
YML032C	YML032C
YMR308C	YKL068W
YMR308C	YMR047C
YMR308C	YGL092W
YMR153W	YMR308C
YKL074C	YDL043C
YML016C	YKR072C
YJR043C	YNL102W
YBR088C	YJR043C
YBR088C	YOR217W
YBR088C	YJR068W
YBR088C	YNL290W
YBR088C	YOL094C
YBR088C	YBR087W
YNL262W	YNL262W
YNL102W	YNL262W
YNL262W	YIR008C
YNL262W	YKL045W
YJR045C	YJR045C
YIL022W	YNR017W
YJL143W	YMR203W
YJL143W	YNL131W
YJL124C	YAL019W
YJL124C	YBR214W
YBR274W	YJL124C
YJL124C	YCR024CA
YDL013W	YJL124C
YJL124C	YDL175C
YDR002W	YJL124C
YDR422C	YJL124C
YJL124C	YEL060C
YJL124C	YER028C
YJL124C	YGL207W
YGR158C	YJL124C
YJL124C	YIL042C
YJL124C	YIL048W
YJL124C	YJR143C
YKR026C	YJL124C
YJL124C	YLR003C
YLR362W	YJL124C
YJL124C	YML088W
YJL124C	YMR056C
YJL124C	YMR250W
YJL124C	YNL032W
YJL124C	YNL163C
YJL124C	YNL276C
YJL124C	YOR109W
YJL124C	YOR147W
YJL124C	YOR320C
YPL016W	YJL124C
YJL124C	YPL084W
YJL124C	YPL152W
YBL026W	YAR003W
YBL026W	YBL066C
YBL026W	YCR020CA
YBL026W	YCR066W
YBL026W	YDL175C
YBL026W	YDR440W
YBL026W	YEL015W
YBL026W	YER025W
YGL173C	YBL026W
YBL026W	YGL185C
YBL026W	YGR077C
YBL026W	YIL048W
YBL026W	YIL066C
YBL026W	YIL132C
YBL026W	YLR039C
YBL026W	YLR120C
YBL026W	YLR126C
YBL026W	YMR066W
YBL026W	YMR207C
YBL026W	YMR237W
YBL026W	YOL102C
YBL026W	YOL163W
YBL026W	YOR017W
YBL026W	YOR043W
YBL026W	YOR191W
YBL026W	YPL042C
YBL026W	YPL115C
YBL026W	YPL119C
YBL026W	YPL249CA
YBL026W	YPR184W
YBL026W	YDR166C
YBL026W	YJL157C
YBL026W	YLR128W
YBL026W	YNL264C
YBL026W	YNL287W
YBL026W	YPR032W
YER112W	YBR289W
YER112W	YDL145C
YER112W	YDR082W
YER112W	YDR289C
YER112W	YDR386W
YER112W	YDR452W
YER112W	YDR485C
YER112W	YER124C
YGL173C	YER112W
YER112W	YIL029C
YBR108W	YLR438CA
YCR066W	YLR438CA
YDL013W	YLR438CA
YLR438CA	YDL240W
YJR022W	YLR438CA
YLR438CA	YJR138W
YKR099W	YLR438CA
YLR067C	YLR438CA
YLR438CA	YLR281C
YLR438CA	YMR142C
YLR438CA	YOR096W
YPL084W	YLR438CA
YER112W	YJL110C
YER112W	YJL155C
YER112W	YJR138W
YER112W	YKL209C
YER112W	YLL032C
YER112W	YLR386W
YER112W	YNL091W
YNL199C	YER112W
YOL004W	YER112W
YER112W	YOR195W
YER112W	YOR219C
YER146W	YCR024C
YER146W	YDL112W
YDR110W	YER146W
YER146W	YER025W
YER131W	YER146W
YER146W	YFL066C
YER146W	YGR210C
YER146W	YHL008C
YER146W	YIL038C
YER146W	YIL048W
YER146W	YJL084C
YER146W	YJR138W
YER146W	YKL209C
YKR026C	YER146W
YER146W	YLR058C
YER146W	YOR201C
YER146W	YOR320C
YER146W	YPL152W
YPR010C	YER146W
YER146W	YPR184W
YDR378C	YGL251C
YDR378C	YJL139C
YDR378C	YLR053C
YDR378C	YMR221C
YDR378C	YOR320C
YDL077C	YNL147W
YNL147W	YFL066C
YNL147W	YIL112W
YJR022W	YBR034C
YJR022W	YBR044C
YJR022W	YCR020CA
YJR022W	YCR107W
YJR022W	YDR127W
YJR022W	YDR135C
YDR184C	YJR022W
YJR022W	YEL023C
YJR022W	YGL028C
YJR022W	YJL004C
YJR022W	YJL021C
YJR022W	YKR021W
YJR022W	YKR104W
YJR022W	YLL015W
YJR022W	YLR133W
YJR022W	YLR143W
YLR430W	YJR022W
YJR022W	YMR205C
YJR022W	YNL227C
YJR022W	YNL242W
YJR022W	YNL329C
YJR022W	YOL031C
YJR022W	YOL140W
YJR022W	YPR178W
YCR077C	YDR141C
YCR077C	YDR389W
YCR077C	YER115C
YCR077C	YGL143C
YCR077C	YML109W
YCR077C	YMR002W
YCR077C	YNR027W
YEL015W	YBL061C
YEL015W	YBL066C
YEL015W	YEL015W
YEL015W	YER032W
YEL015W	YER124C
YGL173C	YEL015W
YEL015W	YGR116W
YEL015W	YJR140C
YEL015W	YLR082C
YNL118C	YAR009C
YNL118C	YBL034C
YNL118C	YBL037W
YNL118C	YBL054W
YNL118C	YCR076C
YNL118C	YDL116W
YNL118C	YGL014W
YGL049C	YNL118C
YGL173C	YNL118C
YNL118C	YGR116W
YNL118C	YHR186C
YNL118C	YIR014W
YNL118C	YIR024C
YNL118C	YJR023C
YNL118C	YKL133C
YNL118C	YKR031C
YNL118C	YKR054C
YNL118C	YLR451W
YNL118C	YML099C
YNL118C	YML112W
YNL118C	YOL151W
YOR023C	YNL118C
YNL118C	YOR093C
YNL118C	YOR124C
YOR181W	YJR065C
YER146W	YPL090C
YCR088W	YNL298W
YBR217W	YDR022C
YBR217W	YGL078C
YBR217W	YLR424W
YHR171W	YNL255C
YHR171W	YKL134C
YDL137W	YDR007W
YPL051W	YER044C
YPL051W	YGL183C
YPL051W	YGR242W
YJL115W	YMR200W
YLR399C	YIL002C
YLR399C	YDR410C
YNL244C	YLR399C
YLR399C	YOR338W
YBR200W	YGL233W
YBR200W	YJL187C
YBR200W	YEL043W
YBR200W	YGR134W
YPL115C	YGR261C
YNL298W	YPL115C
YPL161C	YJR076C
YHR107C	YPL161C
YPL161C	YIL150C
YPL161C	YLL038C
YPL161C	YER047C
YDR218C	YPL161C
YPL161C	YDL064W
YPL161C	YER158C
YML109W	YBL085W
YER114C	YNL298W
YER114C	YOR370C
YER114C	YOR188W
YER114C	YEL043W
YER114C	YER124C
YER114C	YIR039C
YPL256C	YKL092C
YKL092C	YIL117C
YKL092C	YPL095C
YHL007C	YOR299W
YOR299W	YGL095C
YOR299W	YKL082C
YOR299W	YMR293C
YDR309C	YKL007W
YOR284W	YJR076C
YHR107C	YHR107C
YHR107C	YBR130C
YAL041W	YJL008C
YAL041W	YLR206W
YAL041W	YJL187C
YAL041W	YGR221C
YAL041W	YIL079C
YBR160W	YAL040C
YBR160W	YER059W
YBR160W	YIL050W
YBR160W	YNL309W
YBR160W	YKL014C
YBR160W	YKR077W
YBR160W	YPL070W
YBL103C	YDL126C
YDL132W	YDR274C
YBR274W	YER171W
YBR274W	YDR217C
YBR274W	YIL084C
YBR274W	YJL036W
YBR274W	YNL234W
YGL019W	YNL087W
YGL019W	YNL234W
YOR039W	YPL174C
YHR107C	YNL298W
YNL298W	YKL068W
YKL068W	YPR120C
YER032W	YPR120C
YPR120C	YMR232W
YPR120C	YPL269W
YDR122W	YPR120C
YPR120C	YMR036C
YER105C	YPR120C
YNL309W	YPR120C
YDR130C	YPR120C
YJL048C	YPR120C
YKR077W	YPR120C
YPR120C	YOR066W
YOR264W	YPR120C
YAL040C	YJR132W
YAL040C	YOR269W
YLL021W	YAL040C
YAL040C	YPL014W
YBR109C	YML095CA
YBR109C	YMR111C
YLR433C	YDL186W
YLR433C	YHR182W
YLR433C	YOR324C
YLR216C	YHR039CA
YLR216C	YKL057C
YLR429W	YPL032C
YNL094W	YLR429W
YJR132W	YNL027W
YER120W	YNL027W
YNL027W	YHR207C
YNL027W	YNR018W
YGR005C	YHR191C
YCR054C	YMR032W
YDL097C	YCR054C
YER179W	YCR027C
YER179W	YNL013C
YDL101C	YPL269W
YBR205W	YDL101C
YDL101C	YDR051C
YJR113C	YKL048C
YGL233W	YBR102C
YNR046W	YBR102C
YMR052W	YJL184W
YGL153W	YDR373W
YCL027W	YML058W
YCL027W	YIR014W
YFL034CB	YCL011C
YPL161C	YHR061C
YHR107C	YHR061C
YHR061C	YNL298W
YHR061C	YMR238W
YHR061C	YDR309C
YCL032W	YHR061C
YHR061C	YCR086W
YHR061C	YKL082C
YHR061C	YML109W
YPL161C	YDR309C
YMR055C	YDR309C
YHR107C	YDR309C
YNL298W	YDR309C
YDR309C	YMR238W
YCL032W	YDR309C
YCR086W	YDR309C
YDR309C	YKL082C
YML109W	YDR309C
YJL030W	YER122C
YJR132W	YER122C
YHR005C	YBR128C
YHR005C	YOR178C
YHR005C	YJL080C
YHR005C	YBR116C
YHR005C	YDR179C
YHR005C	YHL026C
YHR005C	YMR069W
YGL181W	YOR384W
YER040W	YGL181W
YBR138C	YGL181W
YGL181W	YBR272C
YAR018C	YGL181W
YLL019C	YGL181W
YGL181W	YHR086W
YIR006C	YGL181W
YDR388W	YGL181W
YER047C	YGL181W
YBL007C	YGL181W
YJL141C	YGL181W
YGL181W	YAL004W
YGL181W	YGR241C
YGL181W	YDR511W
YER045C	YGL181W
YGL181W	YFR024C
YOR284W	YGL181W
YGL181W	YPR171W
YHR016C	YGL181W
YOR302W	YMR106C
YBR034C	YGR118W
YMR048W	YBR034C
YER075C	YDL125C
YOL133W	YJL102W
YOL133W	YGL060W
YBR133C	YGL187C
YNL094W	YBR133C
YNL106C	YDL230W
YNL106C	YER104W
YPL032C	YNL106C
YPR173C	YNL106C
YNL106C	YPR188C
YMR153W	YOL065C
YOL065C	YJL117W
YOL065C	YJR010CA
YPL209C	YOR084W
YPL242C	YLL038C
YCL027W	YPL242C
YPL242C	YLR428C
YPL242C	YJL099W
YBR017C	YAL032C
YGR040W	YML099C
YOR181W	YHR133C
YOR181W	YJL151C
YOR181W	YPL246C
YIL150C	YLR288C
YLR288C	YDR460W
YLR288C	YJL084C
YIL128W	YNL173C
YIL128W	YER068W
YIL128W	YPL064C
YIL128W	YPL191C
YOR207C	YIL046W
YIL046W	YDR095C
YIL046W	YNL245C
YIL046W	YOR087W
YNL233W	YGR014W
YGR014W	YNL298W
YLL021W	YNL293W
YLL021W	YOL112W
YPL093W	YOR074C
YAR018C	YPL093W
YAL047C	YPL093W
YDL175C	YPL093W
YOR324C	YPL093W
YOR098C	YLR359W
YOR098C	YMR159C
YOR098C	YHR129C
YOR098C	YLL001W
YOR098C	YHR068W
YOR098C	YMR032W
YOR098C	YOR370C
YOR098C	YOR326W
YOR098C	YPR187W
YOR098C	YBL058W
YOR098C	YMR096W
YOR098C	YJR159W
YOR098C	YKL020C
YOR098C	YBR126C
YOR098C	YMR271C
YOR098C	YOR229W
YOR098C	YAL055W
YOR098C	YCR086W
YOR098C	YDR132C
YOR098C	YGL037C
YOR098C	YKL061W
YOR098C	YKR064W
YOR098C	YOL070C
YOR098C	YPR172W
YLL004W	YGL169W
YAR020C	YBR222C
YAR020C	YDR455C
YDR113C	YGR060W
YLR078C	YMR257C
YMR257C	YKL143W
YHR086W	YMR257C
YMR233W	YMR257C
YMR257C	YOR197W
YOR122C	YNL138W
YGR123C	YMR008C
YIL021W	YDL134C
YGR123C	YER045C
YGR123C	YNL011C
YOR362C	YMR154C
YNL244C	YOR362C
YOR362C	YFR026C
YOR362C	YGL165C
YOR362C	YLR076C
YPR103W	YOL145C
YBR272C	YPR103W
YNL244C	YPR103W
YPR103W	YDL123W
YPR103W	YPL066W
YJL001W	YPR180W
YER016W	YFR050C
YER105C	YFR050C
YJL141C	YFR050C
YBR270C	YFR050C
YFR050C	YGR067C
YFR050C	YNL253W
YIL007C	YBL041W
YGL172W	YML092C
YNL244C	YGR135W
YPR025C	YKR086W
YPR082C	YKR086W
YOL021C	YKR086W
YPL242C	YKR086W
YKR086W	YPL023C
YHR102W	YKR086W
YBR173C	YKR086W
YKR086W	YBL004W
YKR086W	YGR173W
YKR086W	YHR194W
YKR086W	YJR070C
YKL075C	YKR086W
YKR086W	YLR118C
YKR086W	YLR462W
YKR086W	YOL063C
YKR086W	YPL067C
YKR086W	YPR177C
YKR086W	YJR127C
YDR110W	YDR235W
YJR131W	YDR235W
YDL065C	YDR235W
YNL094W	YDR235W
YER144C	YOR157C
YDL103C	YDR288W
YLR216C	YDL105W
YMR186W	YDL105W
YNR031C	YDL105W
YOR027W	YDL105W
YCR084C	YDL105W
YDR288W	YDL105W
YDL105W	YHR216W
YPL022W	YER168C
YPL022W	YLR289W
YPL022W	YLR207W
YPL022W	YOR171C
YML065W	YPL022W
YLR321C	YPL022W
YPL022W	YDR334W
YPL022W	YBL089W
YPL022W	YDR320C
YPL022W	YER066W
YPL022W	YGL050W
YPL022W	YHR112C
YPL022W	YKL179C
YPL022W	YOR051C
YOR368W	YNL094W
YOR368W	YNR063W
YJR060W	YPL153C
YDR110W	YPL153C
YPL153C	YMR179W
YNL201C	YPL153C
YGL058W	YGL200C
YGL058W	YKL153W
YDR217C	YHR031C
YNL098C	YBL103C
YNL098C	YNL204C
YNR052C	YBR050C
YOR127W	YNL298W
YOR127W	YDR309C
YPR165W	YOR127W
YLL036C	YBR188C
YLL036C	YLL036C
YDL138W	YLL015W
YMR035W	YDL138W
YDL138W	YPL145C
YDL138W	YJL186W
YDL138W	YBR251W
YDL138W	YEL026W
YLR313C	YDL138W
YCR076C	YDL138W
YDL138W	YPR023C
YDL138W	YPR077C
YDL138W	YPR079W
YIR039C	YDL138W
YNL180C	YLL033W
YEL037C	YHR027C
YNL244C	YHR027C
YDL123W	YHR027C
YHR027C	YKL171W
YFR004W	YER049W
YDL147W	YPL026C
YDL123W	YPR108W
YLR264W	YLR264W
YLR264W	YAL018C
YLR264W	YKL176C
YML099C	YKL145W
YFL034CB	YOR259C
YOR259C	YMR216C
YOR259C	YGR146C
YOR117W	YOR177C
YKL135C	YBL025W
YPL161C	YGR152C
YJL047C	YJR073C
YDR388W	YLR144C
YDR388W	YDR388W
YDR388W	YJR083C
YDR388W	YMR192W
YDR388W	YNL086W
YDR388W	YNL094W
YLR027C	YLR027C
YNL088W	YMR190C
YBL050W	YER101C
YBL050W	YLL009C
YBL050W	YBR272C
YOL135C	YBL050W
YBL050W	YOR158W
YBL050W	YBL030C
YBL050W	YLR273C
YBL050W	YIL084C
YBL050W	YOR307C
YKL173W	YBL050W
YBL050W	YNL204C
YBL050W	YDR160W
YLR117C	YBL050W
YAL028W	YBL050W
YCR082W	YBL050W
YDL133W	YBL050W
YBL050W	YDL173W
YKL090W	YBL050W
YBL050W	YOL032W
YOL036W	YBL050W
YBL050W	YOR245C
YPL192C	YBL050W
YBL050W	YLR130C
YGL201C	YMR216C
YMR216C	YHR087W
YIL079C	YMR216C
YMR216C	YOR177C
YBL007C	YBR098W
YBL007C	YJL151C
YNL243W	YNL298W
YNL243W	YNL094W
YNL243W	YOR284W
YLR433C	YCR009C
YLR433C	YDR388W
YDR277C	YCR009C
YDR388W	YDR277C
YCR009C	YJR115W
YDR388W	YJR115W
YBL005W	YCR009C
YDR388W	YBL005W
YCR009C	YDR395W
YDR388W	YLR436C
YDR388W	YGR098C
YDR388W	YJL085W
YDR388W	YMR308C
YDR388W	YGL016W
YDR388W	YER127W
YDR388W	YMR287C
YDR388W	YDR386W
YDR388W	YNL287W
YDR388W	YPR055W
YDR388W	YDR515W
YDR388W	YIL147C
YDR189W	YNL239W
YDR189W	YOR075W
YDR388W	YPR088C
YMR179W	YNL003C
YMR179W	YOR213C
YMR179W	YPL138C
YLR206W	YBL106C
YAR018C	YBL106C
YBL106C	YCL017C
YPL174C	YBL106C
YBL106C	YHR098C
YIL033C	YBL106C
YGR172C	YBL106C
YKR030W	YBL106C
YNL094W	YBL106C
YOR197W	YBL106C
YNL138W	YHR070W
YHR171W	YMR183C
YCL032W	YJR093C
YDR388W	YDR362C
YCL032W	YER040W
YCL032W	YPR193C
YCL032W	YOL123W
YCL032W	YLR223C
YDR388W	YCL036W
YCL032W	YPR051W
YCL032W	YDR386W
YCL032W	YOL043C
YDR388W	YDR229W
YCL032W	YOR036W
YCL032W	YMR270C
YCL032W	YER047C
YCL032W	YGL233W
YCL032W	YPR182W
YCL032W	YAL047C
YDR308C	YCL032W
YCL032W	YDR416W
YDR388W	YPL181W
YCL032W	YEL051W
YCL032W	YOR270C
YCL032W	YPL120W
YCL032W	YCR082W
YCL032W	YDL016C
YCL032W	YDL239C
YCL032W	YKL061W
YCL032W	YKR020W
YCL032W	YLL049W
YCL032W	YNL086W
YCR009C	YNL094W
YOR181W	YCR009C
YNL244C	YCR079W
YNL094W	YJL187C
YCR009C	YMR192W
YDR146C	YPL121C
YDR146C	YCR087W
YOR324C	YDR212W
YML064C	YBL112C
YCR009C	YPL249CA
YDR388W	YPL249CA
YML064C	YMR159C
YML064C	YNL239W
YDL101C	YLR234W
YCR084C	YGL135W
YDR422C	YLR306W
YHR129C	YER100W
YML109W	YNL298W
YML109W	YER115C
YML109W	YAL004W
YCR086W	YML109W
YEL023C	YML109W
YML109W	YKL082C
YAL047C	YGR218W
YGR218W	YBR235W
YGR218W	YDR499W
YGR218W	YEL043W
YGR218W	YHR108W
YGR218W	YHR082C
YGR218W	YJR061W
YGR218W	YKL045W
YLR131C	YGR218W
YMR180C	YGR218W
YGR218W	YML117W
YGR218W	YNL196C
YGR218W	YOR371C
YGR218W	YDL189W
YGR218W	YLL060C
YNL118C	YGR218W
YOL069W	YFL008W
YCR086W	YFL008W
YFL008W	YFR031C
YNL084C	YFL008W
YGR218W	YGR218W
YIR017C	YFL008W
YFL008W	YGR089W
YKL042W	YFL008W
YKR054C	YFL008W
YPR141C	YFL008W
YLL021W	YDL181W
YDL181W	YAL011W
YGR089W	YDL181W
YKR054C	YDL181W
YNL250W	YDL181W
YGR089W	YHL010C
YDR201W	YKL179C
YLR131C	YDR295C
YMR117C	YMR117C
YMR117C	YLR190W
YMR117C	YGL075C
YHR107C	YMR117C
YMR117C	YFL008W
YMR117C	YDR295C
YMR117C	YKR054C
YMR117C	YNL250W
YOL069W	YDR295C
YOL069W	YJL074C
YOR195W	YOR195W
YOR195W	YFR031C
YNL079C	YDL072C
YIL138C	YIL138C
YLR429W	YLR429W
YAL047C	YLR429W
YAL011W	YIR018W
YHR158C	YHR158C
YHR158C	YKR054C
YHR158C	YNL084C
YHR158C	YOR269W
YHR158C	YAL011W
YAL047C	YHR158C
YER149C	YMR124W
YMR124W	YJL074C
YDR379W	YDR379W
YGL086W	YFL008W
YGL086W	YGL086W
YGL086W	YDR295C
YGL086W	YER018C
YFL008W	YDL074C
YOL069W	YDL074C
YOR195W	YDL074C
YDL074C	YDL074C
YFR031C	YDL074C
YDR295C	YDL074C
YEL043W	YDL074C
YJL074C	YDL074C
YDL074C	YNL153C
YNL272C	YNL272C
YNL103W	YNL272C
YDL099W	YKL050C
YDL099W	YDL099W
YPL124W	YFR031C
YJL074C	YDL087C
YDR285W	YOL069W
YOL069W	YDR507C
YDR201W	YDR507C
YOL069W	YEL043W
YEL043W	YEL043W
YEL043W	YGR089W
YDR201W	YEL043W
YOL069W	YEL061C
YMR124W	YEL061C
YAL047C	YEL061C
YEL061C	YEL061C
YEL061C	YLR454W
YER149C	YJL074C
YGR089W	YGR089W
YGR089W	YNL153C
YPR141C	YGR089W
YFL008W	YGR130C
YMR117C	YGR130C
YMR198W	YHR107C
YFR031C	YJL074C
YEL043W	YJL074C
YJL074C	YLR086W
YNL084C	YJR035W
YJR076C	YPL018W
YJR083C	YJR083C
YOL069W	YKL042W
YKL042W	YKL042W
YKR054C	YER018C
YOL069W	YLR086W
YGR089W	YLR086W
YLR254C	YLR314C
YLR254C	YNL103W
YMR065W	YGR059W
YMR065W	YFR031C
YMR065W	YJL074C
YMR065W	YLR454W
YMR065W	YNL084C
YMR192W	YJL074C
YNL250W	YFL008W
YOL069W	YNL250W
YNL250W	YDR295C
YNL084C	YNL250W
YNL250W	YNL250W
YOR127W	YAL011W
YOR269W	YAL011W
YOR269W	YBR211C
YOR269W	YGR089W
YPL124W	YPL155C
YCL029C	YPL155C
YPL155C	YPL155C
YPR141C	YOL069W
YIL144W	YBR057C
YLL021W	YIL144W
YIL144W	YHR107C
YIL144W	YIL144W
YPL124W	YPL124W
YCL029C	YPL124W
YOL069W	YPL124W
YDR201W	YFL008W
YOL069W	YDR201W
YDR201W	YNL084C
YDR201W	YDR201W
YDR146C	YGR089W
YNL084C	YNL103W
YNL103W	YNL103W
YFL008W	YJR112W
YOL069W	YJR112W
YGL075C	YJR112W
YOR326W	YJR112W
YIR017C	YJR112W
YJR112W	YDR150W
YDR295C	YJR112W
YLR086W	YJR112W
YLR200W	YJR112W
YMR198W	YJR112W
YNL250W	YJR112W
YOR269W	YJR112W
YPR141C	YJR112W
YJR112W	YGL093W
YIL144W	YJR112W
YOL069W	YDR150W
YDR295C	YDR150W
YGR089W	YDR150W
YJL074C	YDR150W
YDR201W	YDR150W
YDR507C	YLR314C
YLR314C	YKL101W
YMR055C	YLR314C
YML109W	YKR101W
YBL099W	YNL315C
YBL099W	YJL180C
YJR121W	YJR121W
YNL315C	YJR121W
YAR018C	YAR018C
YPR163C	YLR155C
YPR119W	YBR048W
YPR086W	YAR066W
YHR079C	YPR086W
YPR086W	YCL014W
YPR071W	YPR071W
YGR296W	YKL011C
YBL077W	YBL077W
YPL249CA	YNL191W
YPL088W	YPL088W
YPL049C	YPL049C
YOR128C	YMR323W
YOR380W	YOR380W
YNL036W	YOR302W
YBR048W	YOR285W
YOR284W	YOR284W
YOR047C	YLR264W
YLR264W	YLR135W
YLR264W	YLR056W
YKL017C	YLR264W
YLR264W	YBL081W
YLR264W	YAR018C
YOR155C	YOR155C
YOR020C	YOR020C
YPL249CA	YOL131W
YNR012W	YNR012W
YNL228W	YNL228W
YNL159C	YNL159C
YNL034W	YHR203C
YMR153W	YMR153W
YOR302W	YMR134W
YML042W	YML042W
YLR423C	YLR423C
YLR386W	YLR386W
YLR377C	YLR377C
YLR347C	YEL054C
YLR324W	YLR324W
YLR295C	YLR155C
YLR295C	YAR060C
YLR288C	YPR102C
YCR096C	YLR288C
YLR258W	YLR258W
YOR302W	YLR197W
YLR155C	YER175C
YLR155C	YNL070W
YAR066W	YLR145W
YLR108C	YLR108C
YLR070C	YLR070C
YAR060C	YKR019C
YKL035W	YKL035W
YBR059C	YBR059C
YBR068C	YDR385W
YLR390WA	YBR087W
YCL040W	YCL040W
YCR096C	YOL006C
YCR096C	YDL116W
YJR103W	YJR103W
YOR302W	YJR091C
YJR091C	YLR264W
YJR091C	YJL099W
YJR091C	YCL014W
YHR203C	YDL153C
YDL193W	YDL094C
YDR321W	YDR321W
YER022W	YOR302W
YLR264W	YER081W
YER086W	YER086W
YBL072C	YDR459C
YER118C	YER118C
YER179W	YPR102C
YFR015C	YFR015C
YGL013C	YGL013C
YGL040C	YGL040C
YGL122C	YGL122C
YGR041W	YGR041W
YGR097W	YGR097W
YHR025W	YHR025W
YHR074W	YHR074W
YHR114W	YBL087C
YIL074C	YIL074C
YJR010W	YJR010W
YDL075W	YJR067C
YCR084C	YNL021W
YDL042C	YNR023W
YDL042C	YML109W
YLR442C	YML109W
YDR227W	YML109W
YML051W	YML051W
YPL248C	YPR086W
YPR086W	YLR131C
YPL248C	YDR296W
YGR184C	YKL145W
YGL048C	YGR184C
YGR184C	YIL075C
YPL242C	YML064C
YGR092W	YAR019C
YBR133C	YKL101W
YBR133C	YBR133C
YHL007C	YBR133C
YCL024W	YLR314C
YCR002C	YCL024W
YJR076C	YCL024W
YHR107C	YCL024W
YKR048C	YLR457C
YKR048C	YDR162C
YDR227W	YKR101W
YGL086W	YJL030W
YBR160W	YNL298W
YER172C	YKR086W
YER172C	YOR308C
YER172C	YHR165C
YNR053C	YHR165C
YER172C	YNR053C
YER172C	YPL105C
YDR088C	YER172C
YDR088C	YER013W
YLR116W	YKL012W
YMR213W	YGR129W
YJR050W	YJR050W
YGR129W	YLR117C
YPR185W	YEL013W
YGL180W	YLR423C
YGL180W	YPR049C
YNL223W	YFL037W
YBL078C	YIL004C
YHR171W	YHR171W
YBR200W	YLR229C
YHL007C	YER177W
YHL007C	YDR099W
YNL314W	YIR023W
YNR001C	YKL085W
YCR005C	YKL085W
YLR433C	YNL027W
YBR274W	YDR113C
YOL133W	YFL009W
YNL271C	YMR032W
YIL159W	YMR032W
YFL039C	YNL079C
YHR206W	YNL027W
YLR433C	YHR206W
YBR112C	YGL162W
YIL061C	YBR102C
YPL248C	YOR259C
YPL248C	YOR358W
YPL248C	YJR005W
YPL248C	YGL112C
YEL002C	YBL105C
YBL105C	YMR149W
YBL105C	YGL022W
YBL105C	YJL002C
YEL037C	YPL096W
YPR165W	YLR342W
YPR165W	YDL240W
YDR389W	YPR165W
YPR165W	YLR371W
YOR008C	YLR371W
YLR371W	YLR332W
YPL161C	YNL090W
YIL118W	YBR260C
YKR055W	YBR260C
YBR109C	YAR064W
YBR109C	YBR050C
YBR109C	YBR213W
YBR109C	YBR229C
YBR109C	YDR195W
YBR109C	YDR231C
YBR109C	YDR292C
YBR109C	YER023W
YBR109C	YFL003C
YBR109C	YFL010WA
YBR109C	YFR004W
YBR109C	YFR054C
YBR109C	YGL063W
YBR109C	YGL229C
YBR109C	YGR034W
YBR109C	YGR050C
YBR109C	YGR144W
YBR109C	YGR253C
YBR109C	YHR028C
YHR179W	YBR109C
YBR109C	YIL021W
YBR109C	YJR073C
YBR109C	YKL175W
YBR109C	YKR025W
YBR109C	YLL051C
YBR109C	YLR443W
YBR109C	YMR200W
YBR109C	YNL066W
YBR109C	YNL079C
YBR109C	YNL202W
YBR109C	YOR029W
YBR109C	YOR358W
YBR109C	YMR250W
YGR229C	YGR185C
YLR423C	YBR102C
YHR023W	YLR423C
YPL174C	YLR423C
YPR165W	YLR423C
YLR423C	YNL090W
YLR423C	YBL106C
YPL161C	YPL115C
YPL115C	YMR273C
YML109W	YPL115C
YPL161C	YAL041W
YPL161C	YOR156C
YNL271C	YOR188W
YNL271C	YML109W
YHL007C	YBL085W
YBL085W	YER124C
YLR229C	YER114C
YHL007C	YER114C
YML109W	YER114C
YHL007C	YLR353W
YKL082C	YLR353W
YKL007W	YPR171W
YJR076C	YOR156C
YJR076C	YOR084W
YML109W	YJR076C
YAL041W	YGL233W
YHL007C	YAL041W
YIL007C	YBL061C
YIL035C	YIL118W
YOR061W	YIL118W
YGL019W	YIL118W
YHR061C	YHR061C
YHR061C	YMR032W
YHR061C	YMR273C
YDR309C	YMR273C
YHR023W	YGR059W
YPL174C	YOR156C
YPL174C	YPL174C
YPR165W	YPL174C
YPL174C	YNL090W
YBL105C	YGR221C
YPR165W	YER096W
YPR165W	YML109W
YPR165W	YIL007C
YKR055W	YIL007C
YIL007C	YDL020C
YGR152C	YGL233W
YDR388W	YNL243W
YDR388W	YOR284W
YDR388W	YPR171W
YDR388W	YHR016C
YNL138W	YBL007C
YBL007C	YGR268C
YBL007C	YNL094W
YHR161C	YBL106C
YHR161C	YPL232W
YHR161C	YMR183C
YHR149C	YMR273C
YML109W	YHR149C
YML109W	YER124C
YOR351C	YER133W
YEL037C	YMR201C
YIL143C	YEL037C
YBR114W	YKL112W
YOR368W	YOR368W
YNL189W	YER040W
YJR066W	YNL229C
YNL229C	YKL203C
YJR066W	YER040W
YKL203C	YER040W
YJR066W	YKR034W
YJR066W	YIR023W
YJR066W	YNL314W
YJR066W	YFL021W
YJR066W	YJL110C
YER143W	YEL037C
YER143W	YLL039C
YER133W	YAL014C
YML016C	YOR329C
YML016C	YPL074W
YNL271C	YBR118W
YER148W	YGL048C
YBR274W	YBL052C
YBR274W	YBR274W
YKL013C	YKL129C
YBR234C	YKL129C
YOR181W	YKL129C
YLR258W	YOR178C
[truncated: 9,835 more rows]
