# Supplementary material for: A New Method for Identifying Essential Proteins Based on Network Topology Properties and Protein Complexes
Source: PLoS One. 2016 Aug 16;11(8):e0161042. doi: 10.1371/journal.pone.0161042 (PMC4987049; doi:10.1371/journal.pone.0161042)
Supplement: S3 Text — (TXT) [file pone.0161042.s005.txt]

MEL1	YJL092W
RRP13	RRP13
SSR1	YOL132W
SSR1	YPL149W
YAL001C	YBR123C
YAL001C	YDR362C
YAL001C	YGR047C
YAL001C	YOR110W
YAL001C	YPL007C
YAL003W	YBR025C
YAL003W	YBR118W
YAL003W	YKL081W
YAL003W	YKR084C
YAL003W	YOL139C
YAL003W	YPL048W
YAL003W	YPL226W
YAL003W	YPR080W
YAL004W	YGL181W
YAL004W	YML109W
YAL005C	YAR002W
YAL005C	YDR192C
YAL005C	YHR069C
YAL005C	YLR310C
YAL005C	YLR335W
YAL005C	YLR347C
YAL005C	YNL007C
YAL005C	YNL064C
YAL005C	YOR098C
YAL005C	YOR160W
YAL005C	YPL240C
YAL007C	YGL200C
YAL007C	YML012W
YAL011W	YDL181W
YAL011W	YER081W
YAL011W	YHR158C
YAL011W	YIR018W
YAL011W	YOR127W
YAL011W	YOR269W
YAL012W	YER003C
YAL012W	YGR061C
YAL012W	YGR204W
YAL012W	YJR091C
YAL012W	YMR101C
YAL012W	YMR205C
YAL013W	YDR207C
YAL013W	YGL061C
YAL014C	YER133W
YAL014C	YIL034C
YAL015C	YAL015C
YAL016W	YDL134C
YAL016W	YDL188C
YAL016W	YGL190C
YAL016W	YMR109W
YAL016W	YNL127W
YAL017W	YAL017W
YAL017W	YAL029C
YAL017W	YCL027W
YAL018C	YLR264W
YAL019W	YJL124C
YAL021C	YDL160C
YAL021C	YDR443C
YAL021C	YFL028C
YAL021C	YGR092W
YAL021C	YIL106W
YAL021C	YJR122W
YAL021C	YKR036C
YAL021C	YLR180W
YAL021C	YNL025C
YAL021C	YNR052C
YAL021C	YOR110W
YAL021C	YPL042C
YAL022C	YGL132W
YAL024C	YIR009W
YAL025C	YHR052W
YAL025C	YJR044C
YAL025C	YKR081C
YAL025C	YNL110C
YAL025C	YOR272W
YAL026C	YDL192W
YAL026C	YOR153W
YAL026C	YPL146C
YAL028W	YBL050W
YAL028W	YDL239C
YAL028W	YLR233C
YAL029C	YBR130C
YAL029C	YFL039C
YAL029C	YGL106W
YAL029C	YHR023W
YAL029C	YKL130C
YAL029C	YOR326W
YAL030W	YDR468C
YAL030W	YGR009C
YAL031C	YCL027W
YAL032C	YBR017C
YAL032C	YDR416W
YAL032C	YER013W
YAL032C	YJL203W
YAL032C	YKL095W
YAL032C	YKL173W
YAL032C	YLR338W
YAL032C	YLR345W
YAL032C	YLR423C
YAL032C	YNL189W
YAL032C	YOR036W
YAL032C	YPL151C
YAL033W	YBL018C
YAL033W	YBR167C
YAL033W	YBR257W
YAL033W	YGR030C
YAL033W	YHR062C
YAL033W	YIR015W
YAL033W	YJR115W
YAL033W	YNL221C
YAL033W	YNL282W
YAL034C	YBR198C
YAL034C	YDL140C
YAL034C	YDR044W
YAL034C	YLR055C
YAL034C	YML114C
YAL034C	YMR205C
YAL034C	YOL004W
YAL034WA	YGL172W
YAL034WA	YGR120C
YAL034WA	YJR091C
YAL034WA	YKL103C
YAL035W	YBR009C
YAL035W	YBR079C
YAL035W	YBR086C
YAL035W	YBR143C
YAL035W	YDL213C
YAL035W	YDR101C
YAL035W	YDR429C
YAL035W	YDR496C
YAL035W	YGL049C
YAL035W	YGL099W
YAL035W	YGR162W
YAL035W	YJL109C
YAL035W	YJR007W
YAL035W	YKL173W
YAL035W	YLR106C
YAL035W	YLR192C
YAL035W	YLR241W
YAL035W	YLR409C
YAL035W	YMR012W
YAL035W	YMR049C
YAL035W	YMR116C
YAL035W	YMR146C
YAL035W	YMR290C
YAL035W	YMR309C
YAL035W	YMR310C
YAL035W	YNL002C
YAL035W	YNL132W
YAL035W	YOL041C
YAL035W	YOL077C
YAL035W	YOR206W
YAL035W	YOR361C
YAL035W	YPL012W
YAL035W	YPL093W
YAL035W	YPR041W
YAL036C	YAL036C
YAL036C	YCL037C
YAL036C	YCR038C
YAL036C	YDL051W
YAL036C	YDL065C
YAL036C	YDR152W
YAL036C	YGR162W
YAL036C	YGR250C
YAL036C	YJL138C
YAL036C	YLR150W
YAL036C	YLR175W
YAL036C	YMR310C
YAL036C	YNR022C
YAL036C	YOR243C
YAL038W	YNL307C
YAL038W	YOR226C
YAL038W	YOR347C
YAL040C	YBR160W
YAL040C	YJL013C
YAL040C	YJL157C
YAL040C	YJR132W
YAL040C	YLL021W
YAL040C	YNL064C
YAL040C	YOR269W
YAL040C	YPL014W
YAL041W	YER114C
YAL041W	YGL052W
YAL041W	YGL127C
YAL041W	YGL233W
YAL041W	YGR152C
YAL041W	YGR221C
YAL041W	YGR268C
YAL041W	YHL007C
YAL041W	YIL079C
YAL041W	YJL008C
YAL041W	YJL157C
YAL041W	YJL187C
YAL041W	YKL130C
YAL041W	YLR206W
YAL041W	YLR229C
YAL041W	YMR298W
YAL041W	YOR212W
YAL041W	YPL161C
YAL042W	YDL239C
YAL043C	YDL014W
YAL043C	YDL195W
YAL043C	YDR301W
YAL043C	YDR311W
YAL043C	YGL044C
YAL043C	YGR156W
YAL043C	YJR093C
YAL043C	YKL018W
YAL043C	YKR002W
YAL043C	YLR115W
YAL043C	YLR277C
YAL043C	YMR182C
YAL043C	YNL317W
YAL043C	YNR054C
YAL043C	YOR250C
YAL044C	YDR019C
YAL044C	YFL018C
YAL044C	YMR189W
YAL045C	YJR063W
YAL047C	YCL032W
YAL047C	YEL061C
YAL047C	YGL212W
YAL047C	YGR218W
YAL047C	YHR158C
YAL047C	YHR172W
YAL047C	YIL026C
YAL047C	YIL061C
YAL047C	YLR045C
YAL047C	YLR429W
YAL047C	YMR047C
YAL047C	YNL126W
YAL047C	YNL188W
YAL047C	YPL093W
YAL049C	YNL094W
YAL051W	YOR363C
YAL054C	YHR041C
YAL054C	YLR049C
YAL054C	YNL189W
YAL055W	YOR098C
YAL056W	YER020W
YAL056W	YGL121C
YAL058W	YOR236W
YAL059W	YER165W
YAL060W	YER081W
YAL062W	YLR267W
YAL062W	YNL189W
YAL064W	YHR114W
YAL064W	YKR011C
YAL064W	YMR149W
YAL064WB	YPR126C
YAL066W	YJR091C
YAR002CA	YBR009C
YAR002CA	YER110C
YAR002CA	YJR091C
YAR002W	YDL229W
YAR002W	YDR385W
YAR002W	YER110C
YAR002W	YER165W
YAR002W	YGL097W
YAR002W	YIL061C
YAR002W	YJL080C
YAR002W	YLR293C
YAR002W	YMR047C
YAR003W	YBL026W
YAR003W	YBR175W
YAR003W	YBR258C
YAR003W	YDR140W
YAR003W	YER081W
YAR003W	YHR119W
YAR003W	YKL018W
YAR003W	YLR015W
YAR007C	YBR025C
YAR007C	YBR114W
YAR007C	YBR136W
YAR007C	YCR028CA
YAR007C	YCR092C
YAR007C	YDL007W
YAR007C	YDL097C
YAR007C	YDL225W
YAR007C	YDR034C
YAR007C	YDR097C
YAR007C	YDR499W
YAR007C	YER021W
YAR007C	YER095W
YAR007C	YHR164C
YAR007C	YJL026W
YAR007C	YJL173C
YAR007C	YLR033W
YAR007C	YML032C
YAR007C	YMR167W
YAR007C	YMR190C
YAR007C	YNL082W
YAR007C	YNL312W
YAR007C	YOL006C
YAR007C	YOL090W
YAR007C	YPL235W
YAR008W	YBL051C
YAR008W	YJR091C
YAR008W	YLR105C
YAR008W	YMR059W
YAR008W	YPL083C
YAR009C	YHL002W
YAR009C	YNL118C
YAR014C	YDR195W
YAR014C	YER054C
YAR014C	YER133W
YAR014C	YER158C
YAR014C	YIL045W
YAR014C	YMR071C
YAR014C	YNL333W
YAR014C	YOL154W
YAR018C	YAR018C
YAR018C	YBL106C
YAR018C	YDL239C
YAR018C	YGL181W
YAR018C	YGR285C
YAR018C	YIL061C
YAR018C	YJL080C
YAR018C	YLR264W
YAR018C	YML064C
YAR018C	YOR167C
YAR018C	YPL093W
YAR019C	YAR019C
YAR019C	YGR092W
YAR020C	YBR222C
YAR020C	YDR455C
YAR027W	YAR027W
YAR027W	YAR030C
YAR027W	YBR135W
YAR030C	YJR091C
YAR031W	YBR217W
YAR031W	YCR030C
YAR031W	YJR091C
YAR033W	YAR033W
YAR033W	YGL051W
YAR033W	YKL174C
YAR035W	YGR069W
YAR035W	YLR295C
YAR035W	YLR381W
YAR035W	YLR447C
YAR042W	YAR044W
YAR042W	YDL019C
YAR042W	YHL020C
YAR042W	YMR047C
YAR044W	YDL019C
YAR044W	YER120W
YAR044W	YLR191W
YAR047C	YJR063W
YAR060C	YKR019C
YAR060C	YLR295C
YAR061W	YJR086W
YAR061W	YMR182C
YAR064W	YBR109C
YAR064W	YGL070C
YAR066W	YDR074W
YAR066W	YLR145W
YAR066W	YMR047C
YAR066W	YPR086W
YAR069C	YPL215W
YAR071W	YLR453C
YAR073W	YLR432W
YAR073W	YML056C
YBL001C	YDR510W
YBL001C	YER067W
YBL001C	YNL189W
YBL001C	YPL068C
YBL002W	YBL003C
YBL002W	YBR009C
YBL002W	YBR010W
YBL002W	YCL066W
YBL002W	YDR194C
YBL002W	YDR224C
YBL002W	YDR225W
YBL002W	YDR496C
YBL002W	YIL126W
YBL002W	YNL030W
YBL002W	YNL031C
YBL002W	YOL012C
YBL003C	YBR009C
YBL003C	YBR010W
YBL003C	YDL166C
YBL003C	YDR224C
YBL003C	YDR225W
YBL003C	YDR324C
YBL003C	YDR365C
YBL003C	YER127W
YBL003C	YFR037C
YBL003C	YGR090W
YBL003C	YGR128C
YBL003C	YGR145W
YBL003C	YHR196W
YBL003C	YLR003C
YBL003C	YLR186W
YBL003C	YLR222C
YBL003C	YLR409C
YBL003C	YMR072W
YBL003C	YMR075W
YBL003C	YNL030W
YBL003C	YNL031C
YBL003C	YNL075W
YBL003C	YOL041C
YBL003C	YOL077C
YBL003C	YOR056C
YBL003C	YOR206W
YBL003C	YPL126W
YBL003C	YPR137W
YBL004W	YBL088C
YBL004W	YBR079C
YBL004W	YBR084W
YBL004W	YBR142W
YBL004W	YBR247C
YBL004W	YBR267W
YBL004W	YCL054W
YBL004W	YCL059C
YBL004W	YCR035C
YBL004W	YCR057C
YBL004W	YDL031W
YBL004W	YDL060W
YBL004W	YDL111C
YBL004W	YDL166C
YBL004W	YDL213C
YBL004W	YDR087C
YBL004W	YDR101C
YBL004W	YDR170C
YBL004W	YDR280W
YBL004W	YDR299W
YBL004W	YDR300C
YBL004W	YDR324C
YBL004W	YDR365C
YBL004W	YDR496C
YBL004W	YEL026W
YBL004W	YER006W
YBL004W	YER126C
YBL004W	YER127W
YBL004W	YFL002C
YBL004W	YGL099W
YBL004W	YGL111W
YBL004W	YGL120C
YBL004W	YGL171W
YBL004W	YGL195W
YBL004W	YGR081C
YBL004W	YGR095C
YBL004W	YGR128C
YBL004W	YGR145W
YBL004W	YGR158C
YBL004W	YGR162W
YBL004W	YGR195W
YBL004W	YGR245C
YBL004W	YHR052W
YBL004W	YHR066W
YBL004W	YHR085W
YBL004W	YHR088W
YBL004W	YHR089C
YBL004W	YHR148W
YBL004W	YHR169W
YBL004W	YHR170W
YBL004W	YHR196W
YBL004W	YHR197W
YBL004W	YJL033W
YBL004W	YJL109C
YBL004W	YJR002W
YBL004W	YKL014C
YBL004W	YKL143W
YBL004W	YKL172W
YBL004W	YKR081C
YBL004W	YKR086W
YBL004W	YLL008W
YBL004W	YLL011W
YBL004W	YLL034C
YBL004W	YLR002C
YBL004W	YLR009W
YBL004W	YLR074C
YBL004W	YLR106C
YBL004W	YLR129W
YBL004W	YLR175W
YBL004W	YLR186W
YBL004W	YLR222C
YBL004W	YLR276C
YBL004W	YLR409C
YBL004W	YMR049C
YBL004W	YMR128W
YBL004W	YMR290C
YBL004W	YMR308C
YBL004W	YMR309C
YBL004W	YMR310C
YBL004W	YNL002C
YBL004W	YNL061W
YBL004W	YNL075W
YBL004W	YNL110C
YBL004W	YNL132W
YBL004W	YNL182C
YBL004W	YNL207W
YBL004W	YNL232W
YBL004W	YNR053C
YBL004W	YOL010W
YBL004W	YOL021C
YBL004W	YOL041C
YBL004W	YOL077C
YBL004W	YOL139C
YBL004W	YOL142W
YBL004W	YOR056C
YBL004W	YOR145C
YBL004W	YOR206W
YBL004W	YOR272W
YBL004W	YOR310C
YBL004W	YOR341W
YBL004W	YOR361C
YBL004W	YPL012W
YBL004W	YPL043W
YBL004W	YPL093W
YBL004W	YPL126W
YBL004W	YPL190C
YBL004W	YPL217C
YBL004W	YPL266W
YBL004W	YPR016C
YBL004W	YPR110C
YBL004W	YPR112C
YBL004W	YPR137W
YBL005W	YCR009C
YBL005W	YDR176W
YBL005W	YDR388W
YBL006C	YDR489W
YBL007C	YBR098W
YBL007C	YBR205W
YBL007C	YCL034W
YBL007C	YCR088W
YBL007C	YDR172W
YBL007C	YER133W
YBL007C	YFR024C
YBL007C	YGL104C
YBL007C	YGL181W
YBL007C	YGL206C
YBL007C	YGR268C
YBL007C	YIL095W
YBL007C	YIR006C
YBL007C	YIR012W
YBL007C	YJL004C
YBL007C	YJL151C
YBL007C	YKR030W
YBL007C	YLR064W
YBL007C	YLR078C
YBL007C	YLR337C
YBL007C	YMR253C
YBL007C	YNL084C
YBL007C	YNL094W
YBL007C	YNL138W
YBL007C	YNL152W
YBL007C	YNL243W
YBL007C	YOR181W
YBL007C	YOR284W
YBL007C	YPL246C
YBL007C	YPR159W
YBL008W	YBL008W
YBL008W	YBR289W
YBL008W	YJL115W
YBL008W	YJL176C
YBL008W	YOR038C
YBL008W	YOR290C
YBL009W	YGL127C
YBL010C	YKR022C
YBL014C	YER148W
YBL014C	YHL004W
YBL014C	YJL025W
YBL014C	YML043C
YBL014C	YOR158W
YBL015W	YLR304C
YBL015W	YMR105C
YBL015W	YMR303C
YBL016W	YDL159W
YBL016W	YDR103W
YBL016W	YDR469W
YBL016W	YDR480W
YBL016W	YER075C
YBL016W	YGL057C
YBL016W	YGL178W
YBL016W	YGR040W
YBL016W	YHR005C
YBL016W	YHR168W
YBL016W	YIL169C
YBL016W	YLR362W
YBL016W	YNL053W
YBL016W	YPL049C
YBL017C	YDR432W
YBL017C	YMR197C
YBL018C	YBR167C
YBL018C	YBR257W
YBL018C	YGR030C
YBL018C	YHR041C
YBL018C	YHR062C
YBL018C	YIR015W
YBL018C	YNL221C
YBL018C	YNL282W
YBL019W	YEL009C
YBL020W	YPR086W
YBL021C	YBL021C
YBL021C	YHL006C
YBL021C	YKL109W
YBL022C	YDL097C
YBL022C	YHR200W
YBL022C	YLL039C
YBL022C	YOR136W
YBL023C	YBR060C
YBL023C	YBR202W
YBL023C	YBR265W
YBL023C	YBR278W
YBL023C	YDL017W
YBL023C	YDL102W
YBL023C	YDR052C
YBL023C	YDR318W
YBL023C	YEL032W
YBL023C	YGL201C
YBL023C	YHR118C
YBL023C	YIL150C
YBL023C	YJL194W
YBL023C	YJR006W
YBL023C	YJR043C
YBL023C	YLL004W
YBL023C	YLR103C
YBL023C	YLR274W
YBL023C	YML065W
YBL023C	YNL261W
YBL023C	YNL262W
YBL023C	YOR196C
YBL023C	YPR019W
YBL023C	YPR162C
YBL023C	YPR175W
YBL024W	YGR237C
YBL025W	YDL113C
YBL025W	YHR200W
YBL025W	YIL141W
YBL025W	YJR087W
YBL025W	YKL135C
YBL025W	YLR141W
YBL025W	YMR270C
YBL026W	YBL066C
YBL026W	YCR020CA
YBL026W	YCR066W
YBL026W	YDL175C
YBL026W	YDR166C
YBL026W	YDR440W
YBL026W	YDR473C
YBL026W	YEL015W
YBL026W	YER025W
YBL026W	YER112W
YBL026W	YER146W
YBL026W	YFL017WA
YBL026W	YGL173C
YBL026W	YGL185C
YBL026W	YGR077C
YBL026W	YGR158C
YBL026W	YIL048W
YBL026W	YIL066C
YBL026W	YIL132C
YBL026W	YJL157C
YBL026W	YLR039C
YBL026W	YLR120C
YBL026W	YLR126C
YBL026W	YLR128W
YBL026W	YLR264W
YBL026W	YMR066W
YBL026W	YMR207C
YBL026W	YMR237W
YBL026W	YNL147W
YBL026W	YNL264C
YBL026W	YNL287W
YBL026W	YOL102C
YBL026W	YOL149W
YBL026W	YOL163W
YBL026W	YOR017W
YBL026W	YOR043W
YBL026W	YOR167C
YBL026W	YOR191W
YBL026W	YPL042C
YBL026W	YPL115C
YBL026W	YPL119C
YBL026W	YPL213W
YBL026W	YPL249CA
YBL026W	YPR032W
YBL026W	YPR184W
YBL027W	YBL087C
YBL027W	YBL092W
YBL027W	YBR031W
YBL027W	YBR084CA
YBL027W	YBR191W
YBL027W	YDL075W
YBL027W	YDL081C
YBL027W	YDL082W
YBL027W	YDL130W
YBL027W	YDL133CA
YBL027W	YDL136W
YBL027W	YDL184C
YBL027W	YDL191W
YBL027W	YDR012W
YBL027W	YDR382W
YBL027W	YDR418W
YBL027W	YDR471W
YBL027W	YDR500C
YBL027W	YEL054C
YBL027W	YER056CA
YBL027W	YER117W
YBL027W	YFL034CA
YBL027W	YFR031CA
YBL027W	YFR032CA
YBL027W	YGL030W
YBL027W	YGL031C
YBL027W	YGL076C
YBL027W	YGL103W
YBL027W	YGL135W
YBL027W	YGL147C
YBL027W	YGR034W
YBL027W	YGR069W
YBL027W	YGR085C
YBL027W	YGR148C
YBL027W	YHL001W
YBL027W	YHL033C
YBL027W	YHR010W
YBL027W	YHR141C
YBL027W	YIL018W
YBL027W	YIL052C
YBL027W	YIL133C
YBL027W	YIL148W
YBL027W	YJL177W
YBL027W	YJL189W
YBL027W	YJR094WA
YBL027W	YKL006W
YBL027W	YKL180W
YBL027W	YKR094C
YBL027W	YLL045C
YBL027W	YLR029C
YBL027W	YLR061W
YBL027W	YLR075W
YBL027W	YLR185W
YBL027W	YLR325C
YBL027W	YLR340W
YBL027W	YLR344W
YBL027W	YLR406C
YBL027W	YLR448W
YBL027W	YML073C
YBL027W	YMR121C
YBL027W	YMR142C
YBL027W	YMR194W
YBL027W	YMR242C
YBL027W	YNL067W
YBL027W	YNL069C
YBL027W	YNL162W
YBL027W	YNL301C
YBL027W	YOL039W
YBL027W	YOL120C
YBL027W	YOL127W
YBL027W	YOR063W
YBL027W	YOR234C
YBL027W	YOR312C
YBL027W	YPL079W
YBL027W	YPL131W
YBL027W	YPL143W
YBL027W	YPL198W
YBL027W	YPL220W
YBL027W	YPL249CA
YBL027W	YPR043W
YBL027W	YPR102C
YBL030C	YBL050W
YBL030C	YEL020WA
YBL030C	YER178W
YBL030C	YGR082W
YBL030C	YHR005CA
YBL031W	YGR218W
YBL032W	YBR009C
YBL032W	YCL037C
YBL032W	YFR012W
YBL032W	YGL049C
YBL032W	YGR162W
YBL032W	YJL138C
YBL032W	YLR150W
YBL032W	YML105C
YBL032W	YNL030W
YBL033C	YNL105W
YBL033C	YPR172W
YBL034C	YBL034C
YBL034C	YDR330W
YBL034C	YFL037W
YBL034C	YNL118C
YBL035C	YBR087W
YBL035C	YIR008C
YBL035C	YKL045W
YBL035C	YNL102W
YBL035C	YNL290W
YBL035C	YOL094C
YBL035C	YOR217W
YBL035C	YPL235W
YBL036C	YBL036C
YBL037W	YBR288C
YBL037W	YGR261C
YBL037W	YJR005W
YBL037W	YNL118C
YBL038W	YBR122C
YBL038W	YBR268W
YBL038W	YBR282W
YBL038W	YCR003W
YBL038W	YCR046C
YBL038W	YDL202W
YBL038W	YDR115W
YBL038W	YDR116C
YBL038W	YDR237W
YBL038W	YDR296W
YBL038W	YDR322W
YBL038W	YDR462W
YBL038W	YGR033C
YBL038W	YGR076C
YBL038W	YGR220C
YBL038W	YHR147C
YBL038W	YJL063C
YBL038W	YJL096W
YBL038W	YKL138C
YBL038W	YKL167C
YBL038W	YKL170W
YBL038W	YKR006C
YBL038W	YKR085C
YBL038W	YLR312WA
YBL038W	YML009C
YBL038W	YML025C
YBL038W	YMR024W
YBL038W	YMR193W
YBL038W	YMR225C
YBL038W	YMR286W
YBL038W	YNL005C
YBL038W	YNL185C
YBL038W	YNL252C
YBL038W	YNL284C
YBL038W	YOR150W
YBL038W	YPL173W
YBL038W	YPL183WA
YBL038W	YPR100W
YBL039C	YJL074C
YBL039C	YJR103W
YBL039C	YKL104C
YBL039C	YML056C
YBL039C	YMR012W
YBL039C	YPL070W
YBL041W	YBR173C
YBL041W	YCR073C
YBL041W	YDL007W
YBL041W	YDL020C
YBL041W	YDL097C
YBL041W	YDL147W
YBL041W	YDR069C
YBL041W	YDR394W
YBL041W	YDR427W
YBL041W	YER012W
YBL041W	YER021W
YBL041W	YER094C
YBL041W	YER105C
YBL041W	YFR004W
YBL041W	YFR010W
YBL041W	YFR050C
YBL041W	YFR052W
YBL041W	YGL011C
YBL041W	YGL048C
YBL041W	YGR135W
YBL041W	YGR232W
YBL041W	YGR253C
YBL041W	YGR270W
YBL041W	YHR027C
YBL041W	YHR200W
YBL041W	YIL007C
YBL041W	YIL075C
YBL041W	YJL001W
YBL041W	YKL145W
YBL041W	YLR347C
YBL041W	YML092C
YBL041W	YMR314W
YBL041W	YOL038W
YBL041W	YOR117W
YBL041W	YOR157C
YBL041W	YOR259C
YBL041W	YOR261C
YBL041W	YOR362C
YBL041W	YPR103W
YBL041W	YPR108W
YBL042C	YER021W
YBL043W	YBL101WA
YBL043W	YDR099W
YBL044W	YJL050W
YBL044W	YJL159W
YBL045C	YBR039W
YBL045C	YDR529C
YBL045C	YEL024W
YBL045C	YFR033C
YBL045C	YGR183C
YBL045C	YHR001WA
YBL045C	YIL125W
YBL045C	YJL166W
YBL045C	YKL085W
YBL045C	YLR090W
YBL045C	YMR047C
YBL045C	YOR065W
YBL045C	YPL078C
YBL045C	YPR160W
YBL045C	YPR191W
YBL047C	YCR030C
YBL047C	YDR192C
YBL047C	YNL243W
YBL049W	YBL049W
YBL049W	YGR172C
YBL049W	YIL034C
YBL049W	YJR091C
YBL050W	YBR080C
YBL050W	YBR272C
YBL050W	YCR082W
YBL050W	YDL133W
YBL050W	YDL173W
YBL050W	YDR160W
YBL050W	YDR189W
YBL050W	YDR468C
YBL050W	YER101C
YBL050W	YGR009C
YBL050W	YIL084C
YBL050W	YJR063W
YBL050W	YKL090W
YBL050W	YKL173W
YBL050W	YKL196C
YBL050W	YLL009C
YBL050W	YLR026C
YBL050W	YLR093C
YBL050W	YLR117C
YBL050W	YLR130C
YBL050W	YLR268W
YBL050W	YLR273C
YBL050W	YMR197C
YBL050W	YNL204C
YBL050W	YOL018C
YBL050W	YOL032W
YBL050W	YOL036W
YBL050W	YOL135C
YBL050W	YOR036W
YBL050W	YOR106W
YBL050W	YOR158W
YBL050W	YOR245C
YBL050W	YOR307C
YBL050W	YPL192C
YBL051C	YGL127C
YBL051C	YIL151C
YBL051C	YJL138C
YBL051C	YKR096W
YBL052C	YBR274W
YBL052C	YGL207W
YBL052C	YNL258C
YBL052C	YOR064C
YBL052C	YPL129W
YBL053W	YEL069C
YBL053W	YJR091C
YBL053W	YPR165W
YBL054W	YNL118C
YBL056W	YDR071C
YBL056W	YOR020C
YBL058W	YLL039C
YBL058W	YLR044C
YBL058W	YOR098C
YBL059W	YCR099C
YBL059W	YJR091C
YBL061C	YBR023C
YBL061C	YEL015W
YBL061C	YIL007C
YBL061C	YNL233W
YBL063W	YIL061C
YBL065W	YER022W
YBL066C	YDR099W
YBL066C	YEL015W
YBL066C	YGR117C
YBL066C	YNL210W
YBL067C	YJL203W
YBL068W	YOL061W
YBL071C	YCL027W
YBL071C	YNL261W
YBL072C	YBR048W
YBL072C	YBR135W
YBL072C	YBR181C
YBL072C	YBR189W
YBL072C	YCR031C
YBL072C	YDL061C
YBL072C	YDL083C
YBL072C	YDR025W
YBL072C	YDR064W
YBL072C	YDR447C
YBL072C	YDR450W
YBL072C	YDR459C
YBL072C	YER074W
YBL072C	YER102W
YBL072C	YER131W
YBL072C	YFL017C
YBL072C	YGL123W
YBL072C	YGL189C
YBL072C	YGR027C
YBL072C	YGR118W
YBL072C	YGR214W
YBL072C	YHL015W
YBL072C	YHR021C
YBL072C	YHR203C
YBL072C	YIL069C
YBL072C	YJL136C
YBL072C	YJL190C
YBL072C	YJL191W
YBL072C	YJR123W
YBL072C	YJR145C
YBL072C	YKL156W
YBL072C	YKR057W
YBL072C	YLR048W
YBL072C	YLR140W
YBL072C	YLR167W
YBL072C	YLR264W
YBL072C	YLR287CA
YBL072C	YLR333C
YBL072C	YLR367W
YBL072C	YLR388W
YBL072C	YLR441C
YBL072C	YML024W
YBL072C	YML026C
YBL072C	YML063W
YBL072C	YMR047C
YBL072C	YMR116C
YBL072C	YMR143W
YBL072C	YMR230W
YBL072C	YNL096C
YBL072C	YNL178W
YBL072C	YNL302C
YBL072C	YOL040C
YBL072C	YOL121C
YBL072C	YOR096W
YBL072C	YOR167C
YBL072C	YOR182C
YBL072C	YOR293W
YBL072C	YOR369C
YBL072C	YPL081W
YBL072C	YPL090C
YBL072C	YPR132W
YBL074C	YBR055C
YBL074C	YBR119W
YBL074C	YDL030W
YBL074C	YDL043C
YBL074C	YDR088C
YBL074C	YDR235W
YBL074C	YDR240C
YBL074C	YDR243C
YBL074C	YDR473C
YBL074C	YER029C
YBL074C	YER112W
YBL074C	YGL120C
YBL074C	YGR006W
YBL074C	YGR013W
YBL074C	YGR074W
YBL074C	YGR075C
YBL074C	YGR091W
YBL074C	YHR165C
YBL074C	YIL061C
YBL074C	YIR009W
YBL074C	YJL203W
YBL074C	YKL012W
YBL074C	YLL036C
YBL074C	YLR147C
YBL074C	YLR275W
YBL074C	YLR298C
YBL074C	YML046W
YBL074C	YMR125W
YBL074C	YMR240C
YBL074C	YMR268C
YBL074C	YOR159C
YBL074C	YPR057W
YBL074C	YPR101W
YBL074C	YPR178W
YBL074C	YPR182W
YBL075C	YER103W
YBL075C	YLR310C
YBL076C	YBR121C
YBL076C	YPL160W
YBL077W	YBL077W
YBL078C	YHR171W
YBL078C	YIL004C
YBL078C	YLR093C
YBL078C	YNL223W
YBL078C	YNR007C
YBL078C	YOL083W
YBL078C	YOR106W
YBL079W	YJL061W
YBL079W	YKL068W
YBL079W	YOR098C
YBL080C	YCR106W
YBL081W	YDL167C
YBL081W	YLR264W
YBL081W	YOR167C
YBL082C	YKL210W
YBL084C	YBL084C
YBL084C	YDL008W
YBL084C	YDR118W
YBL084C	YFR036W
YBL084C	YGL240W
YBL084C	YHR166C
YBL084C	YKL022C
YBL084C	YLR102C
YBL084C	YLR127C
YBL084C	YNL172W
YBL084C	YOR249C
YBL085W	YBR200W
YBL085W	YDR085C
YBL085W	YER124C
YBL085W	YER158C
YBL085W	YHL007C
YBL085W	YJR056C
YBL085W	YLR229C
YBL085W	YML109W
YBL085W	YMR032W
YBL085W	YNL078W
YBL086C	YJR040W
YBL086C	YLR322W
YBL087C	YBL092W
YBL087C	YBR031W
YBL087C	YBR084CA
YBL087C	YBR191W
YBL087C	YDL075W
YBL087C	YDL081C
YBL087C	YDL082W
YBL087C	YDL130W
YBL087C	YDL133CA
YBL087C	YDL136W
YBL087C	YDL184C
YBL087C	YDL191W
YBL087C	YDR012W
YBL087C	YDR361C
YBL087C	YDR382W
YBL087C	YDR418W
YBL087C	YDR471W
YBL087C	YDR500C
YBL087C	YEL054C
YBL087C	YER056CA
YBL087C	YER117W
YBL087C	YFL034CA
YBL087C	YFR031CA
YBL087C	YFR032CA
YBL087C	YGL030W
YBL087C	YGL031C
YBL087C	YGL076C
YBL087C	YGL103W
YBL087C	YGL135W
YBL087C	YGL147C
YBL087C	YGR034W
YBL087C	YGR085C
YBL087C	YGR148C
YBL087C	YHL001W
YBL087C	YHL033C
YBL087C	YHR010W
YBL087C	YHR114W
YBL087C	YHR141C
YBL087C	YIL018W
YBL087C	YIL052C
YBL087C	YIL133C
YBL087C	YIL148W
YBL087C	YJL177W
YBL087C	YJL189W
YBL087C	YJR094WA
YBL087C	YKL006W
YBL087C	YKL180W
YBL087C	YKR094C
YBL087C	YLL045C
YBL087C	YLR029C
YBL087C	YLR061W
YBL087C	YLR075W
YBL087C	YLR185W
YBL087C	YLR325C
YBL087C	YLR340W
YBL087C	YLR344W
YBL087C	YLR406C
YBL087C	YLR448W
YBL087C	YML073C
YBL087C	YMR121C
YBL087C	YMR142C
YBL087C	YMR194W
YBL087C	YMR242C
YBL087C	YNL067W
YBL087C	YNL069C
YBL087C	YNL162W
YBL087C	YNL301C
YBL087C	YOL039W
YBL087C	YOL120C
YBL087C	YOL127W
YBL087C	YOR063W
YBL087C	YOR234C
YBL087C	YOR312C
YBL087C	YPL079W
YBL087C	YPL131W
YBL087C	YPL143W
YBL087C	YPL198W
YBL087C	YPL220W
YBL087C	YPL249CA
YBL087C	YPR043W
YBL087C	YPR102C
YBL088C	YBL088C
YBL088C	YMR176W
YBL089W	YJR091C
YBL089W	YLR325C
YBL089W	YOR082C
YBL089W	YPL022W
YBL090W	YBR146W
YBL090W	YBR251W
YBL090W	YDL045WA
YBL090W	YDR041W
YBL090W	YDR175C
YBL090W	YDR337W
YBL090W	YDR347W
YBL090W	YGL129C
YBL090W	YGR084C
YBL090W	YGR215W
YBL090W	YHL004W
YBL090W	YIL093C
YBL090W	YJR101W
YBL090W	YJR113C
YBL090W	YKL003C
YBL090W	YMR158W
YBL090W	YMR188C
YBL090W	YNL137C
YBL090W	YNL306W
YBL090W	YNR037C
YBL090W	YOR158W
YBL090W	YPL013C
YBL090W	YPL118W
YBL092W	YBR031W
YBL092W	YBR084CA
YBL092W	YBR191W
YBL092W	YDL075W
YBL092W	YDL081C
YBL092W	YDL082W
YBL092W	YDL130W
YBL092W	YDL133CA
YBL092W	YDL136W
YBL092W	YDL184C
YBL092W	YDL191W
YBL092W	YDR012W
YBL092W	YDR026C
YBL092W	YDR382W
YBL092W	YDR398W
YBL092W	YDR418W
YBL092W	YDR471W
YBL092W	YDR500C
YBL092W	YEL054C
YBL092W	YER056CA
YBL092W	YER117W
YBL092W	YFL034CA
YBL092W	YFR031CA
YBL092W	YFR032CA
YBL092W	YGL030W
YBL092W	YGL031C
YBL092W	YGL076C
YBL092W	YGL103W
YBL092W	YGL135W
YBL092W	YGL147C
YBL092W	YGR034W
YBL092W	YGR085C
YBL092W	YGR148C
YBL092W	YHL001W
YBL092W	YHL033C
YBL092W	YHR010W
YBL092W	YHR141C
YBL092W	YIL018W
YBL092W	YIL052C
YBL092W	YIL133C
YBL092W	YIL148W
YBL092W	YJL177W
YBL092W	YJL189W
YBL092W	YJR094WA
YBL092W	YKL006W
YBL092W	YKL180W
YBL092W	YKR094C
YBL092W	YLL045C
YBL092W	YLR029C
YBL092W	YLR061W
YBL092W	YLR075W
YBL092W	YLR185W
YBL092W	YLR325C
YBL092W	YLR340W
YBL092W	YLR344W
YBL092W	YLR406C
YBL092W	YLR448W
YBL092W	YML073C
YBL092W	YMR121C
YBL092W	YMR142C
YBL092W	YMR194W
YBL092W	YMR242C
YBL092W	YNL067W
YBL092W	YNL069C
YBL092W	YNL162W
YBL092W	YNL301C
YBL092W	YOL039W
YBL092W	YOL120C
YBL092W	YOL127W
YBL092W	YOR063W
YBL092W	YOR234C
YBL092W	YOR312C
YBL092W	YPL079W
YBL092W	YPL131W
YBL092W	YPL143W
YBL092W	YPL198W
YBL092W	YPL220W
YBL092W	YPL249CA
YBL092W	YPR043W
YBL092W	YPR102C
YBL093C	YBR169C
YBL093C	YER179W
YBL093C	YKL129C
YBL093C	YMR109W
YBL093C	YOR140W
YBL093C	YPL129W
YBL094C	YJR091C
YBL094C	YMR047C
YBL095W	YBR162C
YBL095W	YLR453C
YBL097W	YLR373C
YBL098W	YDL226C
YBL099W	YBR039W
YBL099W	YDL004W
YBL099W	YDL181W
YBL099W	YDR298C
YBL099W	YDR322CA
YBL099W	YDR377W
YBL099W	YJL180C
YBL099W	YJR121W
YBL099W	YKL016C
YBL099W	YLR295C
YBL099W	YML081CA
YBL099W	YNL315C
YBL099W	YOL077WA
YBL099W	YPL078C
YBL099W	YPL271W
YBL099W	YPR020W
YBL100C	YJL070C
YBL101C	YJL203W
YBL101WA	YFL002WA
YBL101WA	YJL162C
YBL101WA	YNL229C
YBL102W	YFL058W
YBL102W	YGR068C
YBL102W	YLR338W
YBL102W	YLR453C
YBL102W	YOR036W
YBL103C	YDL126C
YBL103C	YFR021W
YBL103C	YNL098C
YBL103C	YOL067C
YBL103C	YOL108C
YBL104C	YNL054W
YBL105C	YBR045C
YBL105C	YCL027W
YBL105C	YEL002C
YBL105C	YER118C
YBL105C	YER165W
YBL105C	YGL022W
YBL105C	YGR221C
YBL105C	YJL002C
YBL105C	YJL020C
YBL105C	YML109W
YBL105C	YMR149W
YBL105C	YOR231W
YBL105C	YPR154W
YBL105C	YPR165W
YBL106C	YCL017C
YBL106C	YGR009C
YBL106C	YGR172C
YBL106C	YHR098C
YBL106C	YHR161C
YBL106C	YIL033C
YBL106C	YKR030W
YBL106C	YLR206W
YBL106C	YLR423C
YBL106C	YNL094W
YBL106C	YOR197W
YBL106C	YPL174C
YBL107C	YML116W
YBL109W	YHR114W
YBL112C	YML064C
YBL113C	YLR348C
YBR001C	YDR001C
YBR003W	YER022W
YBR003W	YJR022W
YBR004C	YLR082C
YBR006W	YDR382W
YBR006W	YKL023W
YBR008C	YMR047C
YBR009C	YBR010W
YBR009C	YCR057C
YBR009C	YCR084C
YBR009C	YDL208W
YBR009C	YDR224C
YBR009C	YDR225W
YBR009C	YDR227W
YBR009C	YDR303C
YBR009C	YEL056W
YBR009C	YER164W
YBR009C	YFL024C
YBR009C	YGR252W
YBR009C	YHR193C
YBR009C	YJL074C
YBR009C	YJL081C
YBR009C	YLR176C
YBR009C	YLR442C
YBR009C	YMR061W
YBR009C	YNL030W
YBR009C	YNL031C
YBR009C	YOL012C
YBR009C	YOL054W
YBR010W	YCR084C
YBR010W	YDR224C
YBR010W	YDR225W
YBR010W	YDR227W
YBR010W	YDR440W
YBR010W	YDR477W
YBR010W	YJL081C
YBR010W	YJL115W
YBR010W	YJL168C
YBR010W	YKL011C
YBR010W	YLR442C
YBR010W	YNL030W
YBR010W	YNL031C
YBR010W	YPL209C
YBR011C	YGR087C
YBR011C	YHR183W
YBR011C	YLR304C
YBR011C	YLR354C
YBR012C	YPL221W
YBR012WB	YLR116W
YBR012WB	YLR157CA
YBR012WB	YLR373C
YBR013C	YGR292W
YBR014C	YBR101C
YBR014C	YBR288C
YBR014C	YJR091C
YBR014C	YPR086W
YBR017C	YDR192C
YBR017C	YER110C
YBR017C	YGR119C
YBR017C	YKL068W
YBR017C	YMR047C
YBR017C	YNR069C
YBR017C	YOR098C
YBR018C	YER081W
YBR019C	YHL019C
YBR019C	YOL150C
YBR020W	YER081W
YBR020W	YML051W
YBR021W	YOR128C
YBR024W	YBR024W
YBR024W	YBR037C
YBR024W	YPR119W
YBR025C	YBR087W
YBR025C	YGL245W
YBR025C	YJL138C
YBR025C	YKL081W
YBR025C	YMR186W
YBR025C	YNL207W
YBR025C	YOL094C
YBR025C	YPL235W
YBR027C	YKL130C
YBR027C	YLR353W
YBR027C	YMR047C
YBR027C	YOR046C
YBR028C	YLR447C
YBR031W	YBR084CA
YBR031W	YBR191W
YBR031W	YDL075W
YBR031W	YDL081C
YBR031W	YDL082W
YBR031W	YDL130W
YBR031W	YDL133CA
YBR031W	YDL136W
YBR031W	YDL184C
YBR031W	YDL191W
YBR031W	YDR012W
YBR031W	YDR382W
YBR031W	YDR418W
YBR031W	YDR471W
YBR031W	YDR500C
YBR031W	YEL054C
YBR031W	YER056CA
YBR031W	YER117W
YBR031W	YFL034CA
YBR031W	YFR031CA
YBR031W	YFR032CA
YBR031W	YGL030W
YBR031W	YGL031C
YBR031W	YGL076C
YBR031W	YGL103W
YBR031W	YGL135W
YBR031W	YGL147C
YBR031W	YGR034W
YBR031W	YGR085C
YBR031W	YGR148C
YBR031W	YHL001W
YBR031W	YHL033C
YBR031W	YHR010W
YBR031W	YHR141C
YBR031W	YIL018W
YBR031W	YIL052C
YBR031W	YIL133C
YBR031W	YIL148W
YBR031W	YJL177W
YBR031W	YJL189W
YBR031W	YJR094WA
YBR031W	YKL006W
YBR031W	YKL180W
YBR031W	YKR094C
YBR031W	YLL045C
YBR031W	YLR029C
YBR031W	YLR061W
YBR031W	YLR075W
YBR031W	YLR185W
YBR031W	YLR325C
YBR031W	YLR340W
YBR031W	YLR344W
YBR031W	YLR406C
YBR031W	YLR448W
YBR031W	YML073C
YBR031W	YMR121C
YBR031W	YMR142C
YBR031W	YMR194W
YBR031W	YMR242C
YBR031W	YNL067W
YBR031W	YNL069C
YBR031W	YNL162W
YBR031W	YNL301C
YBR031W	YOL039W
YBR031W	YOL120C
YBR031W	YOL127W
YBR031W	YOR063W
YBR031W	YOR234C
YBR031W	YOR312C
YBR031W	YPL079W
YBR031W	YPL131W
YBR031W	YPL143W
YBR031W	YPL198W
YBR031W	YPL220W
YBR031W	YPL249CA
YBR031W	YPR043W
YBR031W	YPR102C
YBR033W	YNL228W
YBR034C	YDR249C
YBR034C	YER017C
YBR034C	YGR118W
YBR034C	YGR165W
YBR034C	YGR181W
YBR034C	YIL061C
YBR034C	YJR022W
YBR034C	YMR048W
YBR034C	YNL078W
YBR035C	YNL189W
YBR037C	YBR037C
YBR038W	YCL022C
YBR038W	YHR123W
YBR038W	YPL020C
YBR038W	YPR106W
YBR039W	YBR126C
YBR039W	YDL004W
YBR039W	YDL181W
YBR039W	YDR298C
YBR039W	YDR322CA
YBR039W	YDR343C
YBR039W	YDR377W
YBR039W	YJR121W
YBR039W	YKL016C
YBR039W	YKL085W
YBR039W	YKL150W
YBR039W	YLL041C
YBR039W	YLR295C
YBR039W	YML081CA
YBR039W	YOL077WA
YBR039W	YOR142W
YBR039W	YPL078C
YBR039W	YPL271W
YBR039W	YPR020W
YBR039W	YPR160W
YBR040W	YCL040W
YBR041W	YDL153C
YBR042C	YER081W
YBR042C	YHR115C
YBR043C	YGR074W
YBR043C	YJL155C
YBR044C	YJR022W
YBR044C	YKL141W
YBR044C	YKL148C
YBR044C	YLL041C
YBR045C	YDR103W
YBR045C	YER054C
YBR045C	YER133W
YBR045C	YOR178C
YBR047W	YER022W
YBR047W	YJL128C
YBR048W	YBR181C
YBR048W	YBR189W
YBR048W	YCR031C
YBR048W	YDL061C
YBR048W	YDL083C
YBR048W	YDR025W
YBR048W	YDR064W
YBR048W	YDR447C
YBR048W	YDR450W
YBR048W	YER074W
YBR048W	YER102W
YBR048W	YER131W
YBR048W	YGL123W
YBR048W	YGL189C
YBR048W	YGR027C
YBR048W	YGR118W
YBR048W	YGR214W
YBR048W	YHL015W
YBR048W	YHR021C
YBR048W	YHR203C
YBR048W	YIL069C
YBR048W	YJL136C
YBR048W	YJL190C
YBR048W	YJL191W
YBR048W	YJR123W
YBR048W	YJR145C
YBR048W	YKL156W
YBR048W	YKR057W
YBR048W	YLR048W
YBR048W	YLR167W
YBR048W	YLR264W
YBR048W	YLR287CA
YBR048W	YLR333C
YBR048W	YLR367W
YBR048W	YLR388W
YBR048W	YLR441C
YBR048W	YML024W
YBR048W	YML026C
YBR048W	YML063W
YBR048W	YMR116C
YBR048W	YMR143W
YBR048W	YMR230W
YBR048W	YNL096C
YBR048W	YNL178W
YBR048W	YNL302C
YBR048W	YOL040C
YBR048W	YOL121C
YBR048W	YOR096W
YBR048W	YOR167C
YBR048W	YOR182C
YBR048W	YOR285W
YBR048W	YOR293W
YBR048W	YOR369C
YBR048W	YPL081W
YBR048W	YPL090C
YBR048W	YPR119W
YBR048W	YPR132W
YBR049C	YCR035C
YBR049C	YDR130C
YBR049C	YDR303C
YBR049C	YHR069C
YBR049C	YLR033W
YBR049C	YMR239C
YBR049C	YNR003C
YBR049C	YOR110W
YBR049C	YOR116C
YBR049C	YPR110C
YBR050C	YBR109C
YBR050C	YDR099W
YBR050C	YER133W
YBR050C	YNR052C
YBR052C	YDR032C
YBR054W	YDR190C
YBR054W	YJR091C
YBR054W	YOR040W
YBR055C	YBR055C
YBR055C	YBR119W
YBR055C	YDL030W
YBR055C	YDL043C
YBR055C	YDL064W
YBR055C	YDR088C
YBR055C	YDR235W
YBR055C	YDR240C
YBR055C	YDR243C
YBR055C	YDR473C
YBR055C	YER029C
YBR055C	YER112W
YBR055C	YER172C
YBR055C	YGL120C
YBR055C	YGR006W
YBR055C	YGR013W
YBR055C	YGR074W
YBR055C	YGR075C
YBR055C	YGR091W
YBR055C	YHR165C
YBR055C	YIL061C
YBR055C	YJL203W
YBR055C	YJR022W
YBR055C	YJR084W
YBR055C	YKL012W
YBR055C	YLL036C
YBR055C	YLR147C
YBR055C	YLR275W
YBR055C	YLR298C
YBR055C	YLR438CA
YBR055C	YLR446W
YBR055C	YML046W
YBR055C	YMR125W
YBR055C	YMR240C
YBR055C	YMR268C
YBR055C	YOR159C
YBR055C	YOR319W
YBR055C	YPR057W
YBR055C	YPR082C
YBR055C	YPR101W
YBR055C	YPR178W
YBR055C	YPR182W
YBR056W	YFR007W
YBR057C	YCL055W
YBR057C	YDR034C
YBR057C	YDR206W
YBR057C	YGL192W
YBR057C	YIL144W
YBR058C	YGR268C
YBR058C	YOL059W
YBR058C	YOL064C
YBR058C	YOL113W
YBR058C	YOL132W
YBR058C	YOL156W
YBR058C	YOR123C
YBR059C	YBR059C
YBR059C	YCL032W
YBR059C	YCR088W
YBR059C	YER144C
YBR059C	YGR199W
YBR059C	YJL039C
YBR059C	YML014W
YBR059C	YMR144W
YBR060C	YBR202W
YBR060C	YBR278W
YBR060C	YDL017W
YBR060C	YDL102W
YBR060C	YDR052C
YBR060C	YEL032W
YBR060C	YGL201C
YBR060C	YHR118C
YBR060C	YJL194W
YBR060C	YJR006W
YBR060C	YJR043C
YBR060C	YLL004W
YBR060C	YLR103C
YBR060C	YLR117C
YBR060C	YLR274W
YBR060C	YML065W
YBR060C	YNL261W
YBR060C	YNL262W
YBR060C	YNL330C
YBR060C	YPR019W
YBR060C	YPR162C
YBR060C	YPR175W
YBR061C	YBR300C
YBR061C	YDR383C
YBR061C	YDR461W
YBR061C	YER028C
YBR061C	YGR182C
YBR061C	YGR195W
YBR061C	YGR201C
YBR061C	YGR219W
YBR061C	YGR235C
YBR061C	YGR277C
YBR061C	YHL011C
YBR061C	YHR008C
YBR061C	YHR022C
YBR061C	YHR026W
YBR061C	YHR058C
YBR061C	YHR059W
YBR061C	YJL017W
YBR061C	YJL097W
YBR061C	YJL140W
YBR061C	YJL166W
YBR064W	YJL159W
YBR064W	YOR317W
YBR065C	YER081W
YBR065C	YJR050W
YBR065C	YLR249W
YBR065C	YOR308C
YBR066C	YDR477W
YBR066C	YJR091C
YBR067C	YJR091C
YBR067C	YNL237W
YBR067C	YPR138C
YBR068C	YDR385W
YBR068C	YOR133W
YBR069C	YOL109W
YBR070C	YJL018W
YBR072W	YBR072W
YBR072W	YDL239C
YBR072W	YML064C
YBR072W	YNL189W
YBR072W	YPL169C
YBR073W	YER179W
YBR073W	YGL213C
YBR073W	YLR453C
YBR074W	YER081W
YBR074W	YJR091C
YBR074W	YMR083W
YBR076W	YJR091C
YBR077C	YGR201C
YBR077C	YKR007W
YBR077C	YMR004W
YBR077C	YOR045W
YBR079C	YBR086C
YBR079C	YBR143C
YBR079C	YBR267W
YBR079C	YDL145C
YBR079C	YDR101C
YBR079C	YDR170C
YBR079C	YDR429C
YBR079C	YEL026W
YBR079C	YER155C
YBR079C	YGL099W
YBR079C	YGL207W
YBR079C	YHR052W
YBR079C	YIL071C
YBR079C	YJL005W
YBR079C	YJL109C
YBR079C	YJR007W
YBR079C	YKL172W
YBR079C	YKR054C
YBR079C	YKR059W
YBR079C	YKR081C
YBR079C	YLR002C
YBR079C	YLR106C
YBR079C	YLR249W
YBR079C	YML085C
YBR079C	YMR012W
YBR079C	YMR049C
YBR079C	YMR116C
YBR079C	YMR146C
YBR079C	YMR309C
YBR079C	YNL062C
YBR079C	YNL189W
YBR079C	YNL243W
YBR079C	YNL244C
YBR079C	YOL077C
YBR079C	YOL145C
YBR079C	YOR272W
YBR079C	YOR361C
YBR079C	YPL012W
YBR079C	YPL093W
YBR079C	YPL211W
YBR079C	YPL237W
YBR079C	YPR016C
YBR079C	YPR041W
YBR080C	YCR009C
YBR080C	YOR036W
YBR081C	YDR392W
YBR081C	YGL241W
YBR082C	YBR082C
YBR082C	YKL010C
YBR083W	YBR083W
YBR083W	YHR084W
YBR084CA	YBR191W
YBR084CA	YDL075W
YBR084CA	YDL081C
YBR084CA	YDL082W
YBR084CA	YDL130W
YBR084CA	YDL133CA
YBR084CA	YDL136W
YBR084CA	YDL184C
YBR084CA	YDL191W
YBR084CA	YDR012W
YBR084CA	YDR382W
YBR084CA	YDR418W
YBR084CA	YDR471W
YBR084CA	YDR500C
YBR084CA	YEL054C
YBR084CA	YER056CA
YBR084CA	YER117W
YBR084CA	YFL034CA
YBR084CA	YFR031CA
YBR084CA	YFR032CA
YBR084CA	YGL030W
YBR084CA	YGL031C
YBR084CA	YGL076C
YBR084CA	YGL103W
YBR084CA	YGL135W
YBR084CA	YGL147C
YBR084CA	YGR034W
YBR084CA	YGR085C
YBR084CA	YGR148C
YBR084CA	YHL001W
YBR084CA	YHL033C
YBR084CA	YHR010W
YBR084CA	YHR141C
YBR084CA	YIL018W
YBR084CA	YIL052C
YBR084CA	YIL133C
YBR084CA	YIL148W
YBR084CA	YJL177W
YBR084CA	YJL189W
YBR084CA	YJR094WA
YBR084CA	YKL006W
YBR084CA	YKL180W
YBR084CA	YKR094C
YBR084CA	YLL045C
YBR084CA	YLR029C
YBR084CA	YLR061W
YBR084CA	YLR075W
YBR084CA	YLR185W
YBR084CA	YLR325C
YBR084CA	YLR340W
YBR084CA	YLR344W
YBR084CA	YLR406C
YBR084CA	YLR448W
YBR084CA	YML073C
YBR084CA	YMR121C
YBR084CA	YMR142C
YBR084CA	YMR194W
YBR084CA	YMR242C
YBR084CA	YNL067W
YBR084CA	YNL069C
YBR084CA	YNL162W
YBR084CA	YNL301C
YBR084CA	YOL039W
YBR084CA	YOL120C
YBR084CA	YOL127W
YBR084CA	YOR063W
YBR084CA	YOR234C
YBR084CA	YOR312C
YBR084CA	YPL079W
YBR084CA	YPL131W
YBR084CA	YPL143W
YBR084CA	YPL198W
YBR084CA	YPL220W
YBR084CA	YPL249CA
YBR084CA	YPR043W
YBR084CA	YPR102C
YBR084W	YBR267W
YBR084W	YDR101C
YBR084W	YDR496C
YBR084W	YEL046C
YBR084W	YER065C
YBR084W	YER126C
YBR084W	YGL099W
YBR084W	YGR090W
YBR084W	YGR155W
YBR084W	YGR240C
YBR084W	YHR052W
YBR084W	YHR085W
YBR084W	YHR197W
YBR084W	YJL109C
YBR084W	YJR132W
YBR084W	YKL009W
YBR084W	YKL014C
YBR084W	YKR081C
YBR084W	YLL034C
YBR084W	YLR180W
YBR084W	YLR276C
YBR084W	YLR409C
YBR084W	YNL182C
YBR084W	YOL041C
YBR084W	YOL077C
YBR084W	YOR243C
YBR084W	YPL012W
YBR084W	YPL093W
YBR085W	YMR056C
YBR085W	YMR319C
YBR086C	YDR429C
YBR086C	YMR012W
YBR086C	YPL237W
YBR087W	YBR088C
YBR087W	YIR008C
YBR087W	YJR068W
YBR087W	YKL045W
YBR087W	YLR390W
YBR087W	YLR390WA
YBR087W	YMR078C
YBR087W	YNL088W
YBR087W	YNL102W
YBR087W	YNL262W
YBR087W	YNL290W
YBR087W	YOL094C
YBR087W	YOR144C
YBR087W	YOR217W
YBR087W	YPR175W
YBR088C	YBR088C
YBR088C	YCR092C
YBR088C	YDL164C
YBR088C	YDR097C
YBR088C	YHR031C
YBR088C	YJR043C
YBR088C	YJR068W
YBR088C	YKL113C
YBR088C	YLR035C
YBR088C	YML021C
YBR088C	YMR167W
YBR088C	YNL290W
YBR088C	YOL094C
YBR088C	YOR217W
YBR089CA	YFR037C
YBR089CA	YIL126W
YBR089CA	YNL030W
YBR089W	YGL070C
YBR090C	YER158C
YBR091C	YDL217C
YBR091C	YEL020WA
[truncated: 21,294 more rows]
